# Supplementary material for: Plasma proteomic associations with genetics and health in the UK Biobank
Source: Nature. 2023 Oct 4;622(7982):329–38. doi: 10.1038/s41586-023-06592-6 (PMC10567551; doi:10.1038/s41586-023-06592-6)
Supplement: Supplementary file 3 — Supplementary Tables 1–30 and the table legends. [file 41586_2023_6592_MOESM3_ESM.xlsx]

## Sheet: Contents
List of Supplementary Tables.
ST1. UKB and UKB-PPP baseline demographics
ST2. Disease frequencies and enrichment between UKB and UKB-PPP study
ST3. Details of proteins on the Olink Explore 3k platform.
ST4. Correlation between Olink assay and UKB biochemistry assay proteins
ST5. Significant (p<1.7x10-5) proteomic associations with age, sex or BMI.
ST6. Significant (p<1.7x10-5) proteomic interactions between age, sex, BMI .
ST7. Proteomic associations with smoking, medication use, liver function, renal function and top 20 most prevalent diseases
ST8. Performance of trained proteomic proteomic prediction models on held-out test data
ST9. List of significant (p<1.7e-11) pQTLs in discovery cohort.
ST10. List of significant (p<1.7e-11) pQTLs in combined cohort.
ST11. List of significant (p<1.7e-11) pQTLs in non-European ancestries.
ST12. High impact coding and splicing variants in pQTLs.
ST13. Non-coding variant (located at regulatory region) impact in pQTLs.
ST14. pQTLs in LD with protein altering variants (PAVs)
ST15. List of significant (p<1.7e-11) pQTLs in discovery cohort that were previously identified or are novel
ST16. Independent pQTL signals and credible sets from the discovery cohort.
ST17. pQTL credible sets containing protein altering variants.
ST18. Colocalization between cis pQTL and other pQTL signals.
ST19. SNP-based protein heritability estimates for proteins wth pQTLs
ST20. Proteins interacting with target at trans loci.
ST21. Reciprocal proteins interactions.
ST22. Enrichment of genes in trans loci of each protein for biological functions.
ST23. Receptor-ligand interactions for cytokines and TNF superfamily proteins
ST24. Effect of blood cell composition, BMI, season and fasting time on pQTLs.
ST25. Protein variances explained by various a priori defined factors.
ST26. Colocalization between cis pQTL and tissue eQTL signals from GTEx
ST27. Significant (p<1.7x10-5) proteomic associations with ABO blood group, FUT2 secretor status and their interaction.
ST28. Multi-trait colocalization between COVID-19 loci and pQTLs.
ST29. Roles of trans associations involving inflammasome effector proteins CASP1, IL-1B, and IL-18
ST30. Mendelian randomisation and colocalization with cis PCSK9 pQTL locus (top). Genetic instrument strength for PCSK9 comparison between different pQTL studies of varying sample sizes (bottom).
Abbreviations	Definition
A0/A1	Allele0/Allele1
A1FREQ	Allele 1 frequency
Adj.	Adjusted
BF	Bayes factor
BMI	Body mass index
CADD	Combined Annotation Dependent Depletion
CHROM	Chromosome
CS	Credible set
GENPOS/Pos	Position
hg19	GRCh37/hg19
hg38	GRCh38/hg38
LD	Linkage disequilibrium
LOD	Limit of detection
MHC	Major histocompatibility complex
OR	Odds ratio
PAV	Protein-altering variant
PHAST	Phylogenetic Analysis with Space/Time models
PIP	Posterior inclusion probability
SE	Standard error
SIFT	Sorting Intolerant From Tolerant
UKB	UK biobank
UKB-PPP	UK biobank Pharma Proteomics Project

## Sheet: ST1
ST1. UKB and UKB-PPP baseline demographics
*Baseline measures used
Note: due to sample identifiability risk (n<25): 1. Participants by assessment centre is not listed here, only χ2 test results are listed. 2. Only medications where the number of participants in the least abundant category is >25 are included.
For numeric values, mean values presented with standard deviation in square parentheses.
Randomised baseline n=46595; Consortium selected n=6376; COVID-19 imaging n=1268, UKB full cohort n=502414
Statistical tests were two-sided, unadjusted.
Trait		UKB full cohort	UKB-PPP
			Randomised baseline	Consortium selected	COVID-19 imaging*
Demographics	Age years)	56.5 [8.1]	56.7 [8.1]	59.0 [8.4]	50.2 [7.1]
		p-value (t-test)	0.00055	5e-117	1.2e-162
	Sex (% females)	0.544	0.543	0.512	0.54
		p-value (χ2)	0.74	4.1e-07	0.81
	Body mass index (kg/m²)	27.4 [4.8]	27.4 [4.8]	28.0 [5.0]	26.3 [4.2]
		p-value (t-test)	0.89	1.3e-16	1.7e-20
	Ethnic background
	Asian/Asian British	0.02	0.02	0.011	0.015
	Black/Black British	0.016	0.017	0.07	0.008
	Chinese	0.003	0.003	0.001	0.002
	Mixed	0.006	0.007	0.007	0.006
	White	0.946	0.944	0.883	0.964
	Other ethnic group	0.009	0.01	0.028	0.006
		p-value (χ2)	0.25	3.8e-296	0.096
	Smoking
	Never	0.548	0.543	0.524	0.625
	Previous	0.346	0.348	0.377	0.312
	Current	0.106	0.109	0.099	0.063
		p-value (χ2)	0.11	2.1e-06	2.1e-09
	ABO blood group
	O	0.433	0.432	0.43	0.415
	A	0.435	0.434	0.429	0.436
	B	0.096	0.097	0.105	0.113
	AB	0.036	0.037	0.035	0.036
		p-value (χ2)	0.96	0.14	0.21
	Townsend Deprivation Index	-1.29 [3.09]	-1.23 [3.15]	-0.785 [3.46]	-1.59 [2.86]
		p-value (t-test)	1.4e-05	2.5e-31	0.00028
	Recruitment centre	p-value (χ2)	2.1e-95	1.1e-13	1.2e-141
	Time since recruitment (years)	12.6 [0.86]	12.6 [0.84]	12.6 [0.84]	12.7 [0.90]
		p-value (t-test)	0.00072	0.31	2.2e-07
Medications	Number of medications	2.46 [2.68]	2.47 [2.67]	3.94 [3.64]	1.62 [2.01]
		p-value (t-test)	0.4	6.5e-215	7.2e-46
	UKB Field 6153
	Cholesterol lowering medications	0.128	0.127107	0.212812	0.037
		p-value (χ2)	0.759635	1.09122e-46	2.05993e-12
	Blood pressure medications	0.177	0.177117	0.291654	0.041
		p-value (χ2)	0.94885	1.79394e-64	3.58715e-20
	Hormone replacement therapy	0.073	0.0721396	0.0843856	0.074
		p-value (χ2)	0.606253	0.0149766	1
	Oral contraceptive pill or minipill	0.026	0.0249058	0.0184786	0.055
		p-value (χ2)	0.378578	0.00991936	4.63451e-06
	UKB Field 6154
	Pain medications	0.509	0.510102	0.595456	0.472843
		p-value (χ2)	0.583485	9.22722e-43	0.0120521
	Indegestion	0.0794	0.0783613	0.137267	0.0407348
		p-value (χ2)	0.429092	1.35761e-63	5.57364e-07
	Laxatives	0.0299	0.0297247	0.0528558	0.028754
		p-value (χ2)	0.826987	4.29833e-26	0.874269
	Vitamins (UKB Field 6155 pooled)	0.461998	0.465601	0.479015	0.449681
		p-value (χ2)	0.137685	0.00719758	0.398269
	Minerals (UKB Field 6179 pooled)	0.67127	0.677874	0.68681	0.600639
		p-value (χ2)	0.00381402	0.00921796	1.27274e-07
	Other presciption medications (UKB Field 2492)	0.467684	0.471195	0.639146	0.332019
		p-value (χ2)	0.147428	2.3976e-163	5.31226e-22
Biomarkers - Haematology	Haemoglobin concentration (g/dl)	14.17 [1.25]	14.16 [1.24]	14.03 [1.36]	14.11 [1.26]
		p-value (t-test)	0.030987	6.44021e-17	0.0926637
	Haematocrit percentage	41.05 [3.55]	41.09 [3.56]	40.74 [3.92]	40.83 [3.59]
		p-value (t-test)	0.0257716	1.12529e-11	0.0140964
	Red blood cell count (10^12/l)	4.52 [0.42]	4.51 [0.42]	4.48 [0.47]	4.49 [0.41]
		p-value (t-test)	0.145812	2.25478e-11	0.029014
	Mean corpuscular haemoglobin (pg)	31.45 [1.92]	31.44 [1.91]	31.43 [2.11]	31.47 [1.66]
		p-value (t-test)	0.414509	0.497899	0.624665
	Mean corpuscular haemoglobin concentration (g/dl)	34.51 [1.08]	34.51 [1.06]	34.44 [1.10]	34.57 [0.94]
		p-value (t-test)	0.88717	6.56929e-07	0.023992
	Mean corpuscular volume (fl)	91.12 [4.61]	91.09 [4.6]	91.24 [5.1]	91.04 [4.17]
		p-value (t-test)	0.260062	0.056941	0.483499
	Platelet count	252.99 [60.05]	253.37 [59.83]	249.13 [63.66]	251.93 [57.04]
		p-value (t-test)	0.196162	2.43506e-06	0.51844
	White cell count (10^9/l)	6.88 [2.12]	6.89 [2.07]	7.01 [2.49]	6.61 [1.66]
		p-value (t-test)	0.86537	0.000138114	1.44363e-08
	Neutrophil count (10^9/l)	4.23 [1.42]	4.23 [1.42]	4.37 [1.60]	4.05 [1.35]
		p-value (t-test)	0.634728	8.61934e-12	3.04897e-06
	Monocyte count (10^9/l)	0.48 [0.27]	0.48 [0.20]	0.49 [0.28]	0.45 [0.18]
		p-value (t-test)	0.615836	2.94364e-05	1.69395e-05
	Lymphocyte count (10^9/l)	1.97 [1.17]	1.96 [1.14]	1.93 [1.67]	1.91 [0.55]
		p-value (t-test)	0.851001	0.0843745	0.000262555
	Eosinophil count (10^9/l)	0.17 [0.14]	0.17 [0.14]	0.18 [0.16]	0.17 [0.12]
		p-value (t-test)	0.127914	0.133955	0.0443535
	Basophil count (10^9/l)	0.03 [0.05]	0.03 [0.05]	0.03 [0.04]	0.03 [0.05]
		p-value (t-test)	0.133915	0.872877	0.000223676
Biomarkers - Biochemistry	Alanine aminotransferase (U/l)	23.55 [14.18]	23.41 [14.28]	22.92 [13.04]	22.7 [14.16]
		p-value (t-test)	0.0558222	0.000226432	0.0392272
	Albumin (g/l)	45.21 [2.63]	45.19 [2.64]	44.68 [2.87]	45.55 [2.58]
		p-value (t-test)	0.0856852	9.93298e-42	1.93911e-05
	Alkaline phosphatase (U/l)	83.67 [26.46]	83.74 [26.3]	86.68 [29.13]	77.34 [31.42]
		p-value (t-test)	0.569753	1.5972e-15	6.00629e-12
	Apolipoprotein A (g/l)	1.54 [0.27]	1.54 [0.27]	1.50 [0.28]	1.53 [0.26]
		p-value (t-test)	0.679579	1.37933e-20	0.471256
	Apolipoprotein B (g/l)	1.03 [0.24]	1.03 [0.24]	0.99 [0.25]	1.01 [0.23]
		p-value (t-test)	0.0989199	6.00686e-34	0.00758853
	Aspartate aminotransferase (U/l)	26.23 [10.66]	26.27 [11.09]	26.78 [10.18]	25.28 [9.52]
		p-value (t-test)	0.458018	2.89068e-05	0.000573996
	Bilirubin (direct)	1.83 [0.85]	1.84 [0.91]	1.88 [0.93]	1.85 [0.81]
		p-value (t-test)	0.123554	0.000312307	0.427703
	Bilirubin (total)	9.13 [4.43]	9.13 [4.46]	9.09 [4.43]	9.35 [4.58]
		p-value (t-test)	0.764502	0.48963	0.0957572
	C-reactive protein (mg/l)	2.60 [4.36]	2.62 [4.43]	3.19 [5.16]	1.96 [3.26]
		p-value (t-test)	0.290423	5.7071e-19	1.5886e-11
	Calcium (mmol/l)	2.38 [0.09]	2.38 [0.09]	2.37 [0.10]	2.37 [0.09]
		p-value (t-test)	0.254517	1.01955e-07	2.30888e-05
	Cholesterol (mmol/l)	5.69 [1.14]	5.69 [1.15]	5.44 [1.22]	5.62 [1.05]
		p-value (t-test)	0.2036	2.13137e-55	0.0251743
	Creatinine (umol/l)	72.31 [18.55]	72.28 [18.91]	79.66 [36.11]	72.3 [13.69]
		p-value (t-test)	0.807504	3.79338e-55	0.990232
	Cystatin C (mg/l)	0.91 [0.18]	0.91 [0.18]	1.01 [0.34]	0.85 [0.12]
		p-value (t-test)	0.350183	4.67617e-113	1.66769e-64
	Gamma glutamyltransferase (U/l)	37.39 [42.09]	37.29 [41.11]	41.31 [50.67]	33.68 [45.85]
		p-value (t-test)	0.628767	2.15551e-09	0.00533953
	Glucose (mmol/l)	5.12 [1.24]	5.13 [1.25]	5.29 [1.63]	4.91 [0.88]
		p-value (t-test)	0.207219	3.27268e-14	3.77786e-15
	Glycated haemoglobin (HbA1c) (mmol/mol)	36.13 [6.78]	36.20 [6.86]	37.60 [8.53]	34.17 [4.33]
		p-value (t-test)	0.0475259	8.65951e-40	3.35548e-49
	HDL-cholesterol (mmol/l)	1.45 [0.38]	1.45 [0.38]	1.40 [0.38]	1.46 [0.36]
		p-value (t-test)	0.801338	2.33895e-21	0.187314
	Insulin-like growth factor-1 (IGF-1) (nmol/l)	21.40 [5.70]	21.32 [5.71]	20.95 [6.07]	22.97 [5.86]
		p-value (t-test)	0.00580911	1.60364e-08	9.46287e-20
	LDL-cholesterol (direct) (mmol/l)	3.56 [0.87]	3.55 [0.88]	3.38 [0.92]	3.51 [0.80]
		p-value (t-test)	0.0697104	4.01295e-48	0.0678786
	Liporpotein A (nmol/l)	44.65 [49.21]	44.96 [49.33]	46.93 [49.53]	43.13 [48.98]
		p-value (t-test)	0.249833	0.00139528	0.33809
	Oestradiol (pmol/l)	461.11 [431.06]	461.98 [441.63]	423.08 [398.12]	501.94 [412.90]
		p-value (t-test)	0.873408	0.00491401	0.0685821
	Phosphate (mmol/l)	1.16 [0.16]	1.16 [0.16]	1.16 [0.17]	1.15 [0.16]
		p-value (t-test)	0.146088	0.663706	0.232151
	Rheumatoid factor (IU/ml)	24.56 [19.86]	24.51 [19.85]	25.92 [21.78]	22.09 [17.69]
		p-value (t-test)	0.882999	0.107245	0.22901
	Sex hormone binding globulin (SHBG) (nmol/l)	51.63 [27.78]	51.75 [27.93]	52.22 [27.51]	53.72 [30.1]
		p-value (t-test)	0.411161	0.115327	0.0228548
	Testosterone (nmol/l)	6.56 [6.05]	6.56 [6.05]	6.94 [6.10]	6.50 [6.16]
		p-value (t-test)	0.986779	4.43569e-06	0.73495
	Total protein (g/l)	72.51 [4.12]	72.49 [4.11]	72.77 [4.61]	72.43 [3.86]
		p-value (t-test)	0.286206	3.46537e-05	0.469807
	Triglycerides (mmol/l)	1.75 [1.03]	1.75 [1.03]	1.75 [1.00]	1.58 [0.97]
		p-value (t-test)	0.744722	0.829486	6.996e-09
	Urate (umol/l)	309.21 [80.43]	309.48 [80.21]	323.88 [91.09]	296.7 [79.46]
		p-value (t-test)	0.495992	3.55768e-35	7.03395e-08
	Urea (mmol/l)	5.40 [1.40]	5.40 [1.42]	5.92 [2.40]	5.18 [1.22]
		p-value (t-test)	0.924116	9.57728e-61	1.80034e-10
	Vitamin D (nmol/l)	48.61 [21.11]	48.63 [21.04]	46.98 [21.73]	51.19 [22.53]
		p-value (t-test)	0.902503	1.44085e-08	0.000104021

## Sheet: ST2
ST2. Disease frequencies and enrichment between UKB and UKB-PPP study
Statistical tests (Fisher's exact, unadjusted) were two-sided.
ICD10 code (2 digit)	Disease	Number of cases (UKB)	Proportion of cases (UKB)	Number of cases (UKB-PPP, randomised baseline)	Proportion of cases (UKB-PPP, randomised baseline)	log(case proportion of UKB-PPP randomised baseline / case proportion of UKB)	Fisher's exact test pUKB-PPP randomised basline/UKB	Number of cases (UKB-PPP)	Proportion of cases (UKB-PPP)	log(case proportion of UKB-PPP / case proportion of UKB)	Fisher's exact test pUKB-PPP/UKB
I10	Essential (primary) hypertension	155966	31.0433	14528	31.1793	0.00634649	0.543843	17731	32.7026	0.0764237	2.93789e-15
E78	Disorders of lipoprotein metabolism and other lipidaemias	117600	23.407	10910	23.4145	0.000398543	0.972629	13332	24.5892	0.0648314	8.28884e-10
M25	Other joint disorders, not elsewhere classified	90870	18.0867	8597	18.4505	0.0243673	0.0513158	10354	19.0966	0.0667507	8.3891e-09
M79	Other soft tissue disorders, not elsewhere classified	87848	17.4852	8376	17.9762	0.0336647	0.00791199	10184	18.7831	0.0874708	7.26131e-14
M19	Other arthrosis	85027	16.9237	8058	17.2937	0.0260934	0.0420868	9735	17.955	0.0716534	1.61757e-09
M54	Dorsalgia	78321	15.5889	7360	15.7957	0.0156285	0.240289	8906	16.426	0.0622773	4.03027e-07
K21	Gastro-oesophageal reflux disease	73884	14.7058	6850	14.7011	-0.000370944	0.983636	8309	15.3249	0.0485271	0.0001221
J45	Asthma	71872	14.3053	6615	14.1968	-0.00888197	0.524516	7917	14.6019	0.0239871	0.0614166
K57	Diverticular disease of intestine	64608	12.8595	6118	13.1302	0.0239411	0.096429	7277	13.4215	0.049251	0.000227123
J22	Unspecified acute lower respiratory infection	63981	12.7347	6270	13.4564	0.0634377	9.14996e-06	7842	14.4636	0.147278	2.49928e-29
K29	Gastritis and duodenitis	59529	11.8486	5579	11.9734	0.0118945	0.427268	6800	12.5417	0.0647588	2.571e-06
F32	Depressive episode	58514	11.6466	5446	11.6879	0.0040151	0.791659	6664	12.2909	0.0611779	1.04462e-05
K44	Diaphragmatic hernia	55582	11.063	5182	11.1214	0.00591967	0.699577	6300	11.6195	0.0553711	9.72961e-05
N39	Other disorders of urinary system	53069	10.5628	4881	10.4754	-0.00928903	0.565109	6291	11.6029	0.105647	1.64026e-13
J06	Acute upper respiratory infections of multiple and unspecified sites	52251	10.4	5187	11.1321	0.0762513	9.70308e-07	6171	11.3816	0.101239	2.43771e-12
I25	Chronic ischaemic heart disease	49536	9.8596	4497	9.65125	-0.0236687	0.150214	5880	10.8449	0.106272	6.22137e-13
J30	Vasomotor and allergic rhinitis	49410	9.83452	4624	9.92381	0.0100298	0.536724	5542	10.2215	0.0429041	0.00428053
L30	Other dermatitis	48348	9.62314	4677	10.0376	0.0467682	0.00390824	5646	10.4133	0.0877208	4.89776e-09
L98	Other disorders of skin and subcutaneous tissue, not elsewhere classified	47866	9.5272	4618	9.91093	0.043746	0.00726133	5551	10.2381	0.079875	1.18807e-07
K62	Other diseases of anus and rectum	46314	9.21829	4357	9.35079	0.0157325	0.344498	5177	9.54831	0.0388227	0.0120074
E66	Obesity	46170	9.18963	4377	9.39371	0.0242172	0.145058	5266	9.71246	0.0611215	7.33884e-05
K64	Haemorrhoids and perianal venous thrombosis	45143	8.98522	4374	9.38727	0.0482111	0.00394527	5192	9.57598	0.070206	6.06794e-06
H26	Other cataract	44318	8.82101	4124	8.85074	0.00369	0.824351	5067	9.34543	0.063534	5.03073e-05
M17	Gonarthrosis [arthrosis of knee]	43940	8.74578	4037	8.66402	-0.0102878	0.554116	4830	8.90832	0.0201991	0.203708
F17	Mental and behavioural disorders due to use of tobacco	43676	8.69323	4328	9.28855	0.0727994	1.55641e-05	5048	9.31039	0.0753881	1.65998e-06
E11	Non-insulin-dependent diabetes mellitus	42070	8.37357	3857	8.27771	-0.0125601	0.478712	4853	8.95074	0.0729931	5.2116e-06
M13	Other arthritis	40940	8.14866	3852	8.26698	0.0157065	0.371637	4740	8.74232	0.0768276	2.09704e-06
N95	Menopausal and other perimenopausal disorders	38179	7.59911	3668	7.87209	0.0382579	0.0342558	4370	8.05991	0.0638856	0.000138302
E03	Other hypothyroidism	38102	7.58379	3607	7.74117	0.022248	0.220719	4394	8.10417	0.0720322	1.71818e-05
I20	Angina pectoris	35895	7.14451	3309	7.10162	-0.00648258	0.742071	4268	7.87178	0.10477	8.14112e-10
I48	Atrial fibrillation and flutter	35534	7.07265	3248	6.97071	-0.0156163	0.41638	4335	7.99535	0.13258	6.46605e-15
M75	Shoulder lesions	34534	6.87361	3274	7.0265	0.0236455	0.213835	3878	7.15247	0.0427754	0.015287
K63	Other diseases of intestine	34495	6.86585	3249	6.97285	0.0166152	0.38384	3871	7.13956	0.0420428	0.0172076
K58	Irritable bowel syndrome	34406	6.84814	3237	6.9471	0.0154115	0.420904	3811	7.0289	0.028	0.113641
J18	Pneumonia, organism unspecified	34391	6.84515	3166	6.79472	-0.00793605	0.687063	4424	8.1595	0.189843	5.67506e-29
M47	Spondylosis	34170	6.80116	3176	6.81618	0.0023669	0.90051	3934	7.25576	0.0696102	7.6119e-05
K59	Other functional intestinal disorders	33676	6.70284	3160	6.78184	0.0125659	0.516695	4108	7.57668	0.131931	3.78748e-14
M77	Other enthesopathies	33072	6.58262	3184	6.83335	0.0400782	0.0378237	3714	6.85	0.0426901	0.0175705
B35	Dermatophytosis	33021	6.57247	3183	6.83121	0.0413935	0.0318399	3840	7.08239	0.0802184	6.81018e-06
K80	Cholelithiasis	32668	6.50221	3049	6.54362	0.0067922	0.723764	3702	6.82786	0.0523713	0.00373845
L03	Cellulitis	32400	6.44886	3035	6.51357	0.0106768	0.587827	3831	7.06579	0.098009	4.47961e-08
N40	Hyperplasia of prostate	32349	6.43871	3076	6.60157	0.0267242	0.170718	3738	6.89426	0.0732623	4.95658e-05
I84	Haemorrhoids	31884	6.34616	2992	6.42129	0.0125724	0.525191	3546	6.54014	0.0321874	0.0801439
C44	Other and unspecified malignant neoplasm of skin	31611	6.29182	2895	6.21311	-0.0134288	0.510229	3471	6.40181	0.0185069	0.315146
L82	Seborrhoeic keratosis	31188	6.20763	3073	6.59513	0.0647109	0.00102498	3612	6.66187	0.0754981	3.82946e-05
F41	Other anxiety disorders	31077	6.18554	2950	6.33115	0.0248252	0.213038	3605	6.64896	0.0772217	2.57417e-05
D64	Other anaemias	30804	6.1312	2903	6.23028	0.0170892	0.391255	3832	7.06763	0.152146	3.62741e-17
K40	Inguinal hernia	30794	6.12921	2961	6.35476	0.0385518	0.0529461	3509	6.4719	0.0580761	0.00174778
H61	Other disorders of external ear	30148	6.00063	3016	6.4728	0.0808068	4.99878e-05	3566	6.57703	0.0979026	1.23644e-07
N92	Excessive, frequent and irregular menstruation	29830	5.93733	2777	5.95987	0.00402752	0.845669	3215	5.92966	-0.0013758	0.954236
D50	Iron deficiency anaemia	28950	5.76218	2706	5.80749	0.0083139	0.685393	3431	6.32804	0.0996639	1.27199e-07
K52	Other non-infective gastro-enteritis and colitis	28732	5.71879	2704	5.8032	0.015549	0.453031	3372	6.21922	0.0892387	2.56751e-06
H25	Senile cataract	28109	5.59479	2560	5.49415	-0.0192174	0.370154	3115	5.74522	0.0281312	0.148759
M51	Other intervertebral disk disorders	26574	5.28926	2511	5.38899	0.0197349	0.358158	3070	5.66222	0.0721043	0.00026828
G43	Migraine	25903	5.15571	2410	5.17223	0.00337347	0.878177	2862	5.27859	0.0248547	0.220496
M16	Coxarthrosis [arthrosis of hip]	25578	5.09102	2374	5.09497	0.000816519	0.964857	2834	5.22695	0.0277869	0.171978
N18	Chronic renal failure	25554	5.08624	2408	5.16794	0.0167967	0.440754	3553	6.55305	0.268964	3.24207e-45
E14	Unspecified diabetes mellitus	25276	5.03091	2376	5.09926	0.0142155	0.520767	3006	5.54418	0.102536	3.2937e-07
G56	Mononeuropathies of upper limb	24992	4.97438	2328	4.99624	0.00461521	0.832446	2843	5.24355	0.0555478	0.00658666
M72	Fibroblastic disorders	24769	4.93	2412	5.17652	0.0514046	0.0196489	2825	5.21035	0.0582772	0.0044722
J01	Acute sinusitis	24611	4.89855	2312	4.96191	0.0135182	0.544854	2751	5.07387	0.0370162	0.0738132
I83	Varicose veins of lower extremities	24273	4.83127	2191	4.70222	-0.0284316	0.217868	2631	4.85254	0.00461608	0.82485
J02	Acute pharyngitis	24174	4.81157	2339	5.01985	0.0445782	0.0455883	2831	5.22142	0.086089	2.95465e-05
H10	Conjunctivitis	23792	4.73554	2317	4.97264	0.0513607	0.0221995	2808	5.179	0.0942149	5.46128e-06
M23	Internal derangement of knee	23409	4.6593	2157	4.62925	-0.00678618	0.782702	2498	4.60724	-0.0117833	0.591639
M81	Osteoporosis without pathological fracture	23394	4.65632	2248	4.82455	0.0372664	0.100797	2872	5.29704	0.135648	4.74092e-11
K92	Other diseases of digestive system	23088	4.59541	2202	4.72583	0.0293572	0.199781	2770	5.10891	0.111298	9.94891e-08
A09	Diarrhoea and gastro-enteritis of presumed infectious origin	22876	4.55322	2078	4.45971	-0.0217311	0.358444	2648	4.8839	0.0736028	0.000522548
I21	Acute myocardial infarction	22634	4.50505	2082	4.46829	-0.00857794	0.726084	2721	5.01854	0.113305	7.54551e-08
H60	Otitis externa	22133	4.40533	2202	4.72583	0.073611	0.00143003	2607	4.80828	0.0917797	1.88624e-05
J44	Other chronic obstructive pulmonary disease	21988	4.37647	2083	4.47044	0.0222297	0.344097	2769	5.10707	0.162045	1.48148e-14
M20	Acquired deformities of fingers and toes	21969	4.37269	2198	4.71724	0.0794847	0.00059203	2591	4.77877	0.093093	1.51908e-05
E87	Other disorders of fluid, electrolyte and acid-base balance	21941	4.36712	2046	4.39103	0.00571117	0.803552	2859	5.27306	0.198025	2.48296e-21
K22	Other diseases of oesophagus	21739	4.32691	2016	4.32664	-6.1037e-05	1	2499	4.60909	0.066149	0.00240649
L57	Skin changes due to chronic exposure to nonionising radiation	20591	4.09841	2036	4.36957	0.0669176	0.0050842	2439	4.49842	0.0972751	1.11893e-05
J98	Other respiratory disorders	20498	4.0799	1924	4.1292	0.0125253	0.607366	2484	4.58142	0.121157	3.8048e-08
N32	Other disorders of bladder	20234	4.02736	1849	3.96824	-0.0154043	0.545932	2339	4.31399	0.0717657	0.00144362
N81	Female genital prolapse	19838	3.94854	1804	3.87166	-0.0204622	0.425804	2111	3.89347	-0.0146179	0.538222
N17	Acute renal failure	19771	3.9352	1792	3.84591	-0.0238825	0.349839	2601	4.79721	0.207086	2.89447e-21
K30	Dyspepsia	19606	3.90236	1802	3.86737	-0.0093714	0.716808	2208	4.07237	0.0444254	0.0531665
M65	Synovitis and tenosynovitis	19548	3.89082	1905	4.08842	0.0516127	0.0357898	2268	4.18304	0.0754881	0.000939564
G47	Sleep disorders	19443	3.86992	1872	4.0176	0.0389977	0.114264	2333	4.30292	0.11055	1.09385e-06
M10	Gout	19229	3.82732	1772	3.80298	-0.00663255	0.80068	2268	4.18304	0.0925439	5.4425e-05
I80	Phlebitis and thrombophlebitis	18687	3.71944	1704	3.65704	-0.0175667	0.505524	2143	3.95249	0.0632136	0.00686413
N84	Polyp of female genital tract	18645	3.71108	1763	3.78367	0.0201268	0.42746	2042	3.76621	0.0153188	0.518785
K31	Other diseases of stomach and duodenum	18634	3.70889	1658	3.55832	-0.0430092	0.100426	2077	3.83076	0.0336023	0.155289
H40	Glaucoma	18461	3.67446	1686	3.61841	-0.0159523	0.545003	2005	3.69797	0.00662106	0.782364
N30	Cystitis	18434	3.66909	1661	3.56476	-0.0299292	0.256486	2076	3.82892	0.0443099	0.0612488
I95	Hypotension	17988	3.58031	1663	3.56905	-0.00326723	0.916952	2304	4.24943	0.178298	1.13929e-14
J34	Other disorders of nose and nasal sinuses	17915	3.56578	1697	3.64202	0.0219488	0.396422	2029	3.74223	0.0501418	0.0364684
B07	Viral warts	17772	3.53732	1701	3.65061	0.0327049	0.208827	1983	3.65739	0.0346318	0.1529
B96	Other bacterial agents as the cause of diseases classified to other chapters	17733	3.52956	1602	3.43814	-0.0271913	0.311784	2203	4.06315	0.146322	4.32693e-10
H91	Other hearing loss	17640	3.51105	1601	3.43599	-0.0223875	0.406812	1962	3.61866	0.0313097	0.197897
C50	Malignant neoplasm of breast	17527	3.48856	1561	3.35014	-0.0419198	0.121973	1795	3.31065	-0.0541906	0.0316683
K20	Oesophagitis	17412	3.46567	1618	3.47248	0.00203299	0.936696	2007	3.70165	0.0683434	0.00478704
M70	Soft tissue disorders related to use, overuse and pressure	16772	3.33828	1588	3.40809	0.0214212	0.419063	1891	3.48771	0.0453458	0.0667782
J03	Acute tonsillitis	16688	3.32156	1578	3.38663	0.0200754	0.449622	1977	3.64632	0.0966177	8.04553e-05
I50	Heart failure	16677	3.31937	1499	3.21708	-0.0323597	0.244451	2340	4.31583	0.272871	9.50883e-32
H92	Otalgia and effusion of ear	16375	3.25926	1574	3.37804	0.0370324	0.169051	1895	3.49508	0.0723203	0.00366958
B02	Zoster [herpes zoster]	16303	3.24493	1552	3.33083	0.0270193	0.318995	1895	3.49508	0.0768774	0.00201032
N63	Unspecified lump in breast	16217	3.22782	1577	3.38448	0.0490292	0.0689704	1836	3.38627	0.0495735	0.0494125
I51	Complications and ill-defined descriptions of heart disease	16082	3.20095	1450	3.11192	-0.029126	0.301662	2096	3.8658	0.195614	6.46552e-16
L72	Follicular cysts of skin and subcutaneous tissue	16012	3.18701	1539	3.30293	0.0369319	0.172995	1803	3.3254	0.0439472	0.0829877
H35	Other retinal disorders	15804	3.14561	1431	3.07114	-0.0247275	0.389264	1754	3.23503	0.0289573	0.260547
M48	Other spondylopathies	15702	3.12531	1465	3.14411	0.00619277	0.823844	1861	3.43238	0.0968633	0.000122615
H04	Disorders of lachrymal system	15624	3.10979	1475	3.16558	0.0183592	0.503454	1826	3.36782	0.0824084	0.00118274
L08	Other local infections of skin and subcutaneous tissue	15466	3.07834	1525	3.27288	0.0633118	0.0210472	1870	3.44898	0.117498	3.17735e-06
O80	Single spontaneous delivery	15306	3.04649	1452	3.11621	0.0233512	0.398389	1689	3.11514	0.0229963	0.378738
L40	Psoriasis	15030	2.99156	1402	3.00891	0.00596193	0.831204	1720	3.17232	0.0605521	0.0198808
M85	Other disorders of bone density and structure	14877	2.9611	1353	2.90375	-0.0201521	0.492597	1681	3.10039	0.0474137	0.0703905
A41	Other septicaemia	14641	2.91413	1338	2.87155	-0.0151573	0.614151	1872	3.45266	0.175136	6.66854e-12
F43	Reaction to severe stress, and adjustment disorders	14626	2.91114	1390	2.98315	0.0251802	0.380101	1638	3.02108	0.0382093	0.150994
J90	Pleural effusion, not elsewhere classified	14614	2.90876	1333	2.86082	-0.0171106	0.564135	1860	3.43053	0.170377	2.52831e-11
H93	Other disorders of ear, not elsewhere classified	14527	2.89144	1401	3.00676	0.0403065	0.157402	1673	3.08563	0.0670254	0.0110415
M15	Polyarthrosis	14284	2.84307	1347	2.89087	0.0171651	0.550561	1671	3.08195	0.0831667	0.00167346
L20	Atopic dermatitis	13861	2.75888	1274	2.7342	-0.0092402	0.767407	1988	3.66661	0.293818	3.08575e-31
C61	Malignant neoplasm of prostate	13758	2.73838	1256	2.69557	-0.0161975	0.603311	1486	2.74074	0.000884797	0.966862
N64	Other disorders of breast	13630	2.7129	1317	2.82648	0.0421932	0.148962	1555	2.868	0.0572073	0.0361502
K76	Other diseases of liver	13502	2.68743	1233	2.64621	-0.0158801	0.610468	1501	2.7684	0.0305247	0.270198
J32	Chronic sinusitis	13494	2.68583	1263	2.71059	0.00943101	0.753206	1542	2.84402	0.0588723	0.0317831
H02	Other disorders of eyelid	13439	2.67489	1285	2.75781	0.0313876	0.287274	1552	2.86247	0.0697285	0.0110429
N83	Noninflammatory disorders of ovary, fallopian tube and broad ligament	13296	2.64642	1271	2.72776	0.031114	0.298515	1506	2.77762	0.0497485	0.0721384
I73	Other peripheral vascular diseases	13140	2.61537	1254	2.69128	0.0293939	0.324623	1742	3.2129	0.211919	1.4748e-15
H53	Visual disturbances	12971	2.58174	1286	2.75995	0.0686073	0.0214991	1608	2.96575	0.142609	1.74886e-07
H00	Hordeolum and chalazion	12853	2.55825	1249	2.68055	0.0479665	0.111412	1472	2.71492	0.0610654	0.0300177
H81	Disorders of vestibular function	12816	2.55088	1231	2.64191	0.0360063	0.231665	1471	2.71307	0.0633264	0.0239272
L02	Cutaneous abscess, furuncle and carbuncle	12786	2.54491	1262	2.70845	0.0639794	0.0330471	1509	2.78316	0.0919052	0.000963334
L29	Pruritus	12762	2.54014	1182	2.53675	-0.00136756	0.975446	1478	2.72598	0.072544	0.00996352
N89	Other noninflammatory disorders of vagina	12643	2.51645	1173	2.51744	0.000429129	0.987665	1398	2.57843	0.0249718	0.379275
N60	Benign mammary dysplasia	12456	2.47923	1191	2.55607	0.0313166	0.304702	1386	2.5563	0.0314089	0.276313
K25	Gastric ulcer	12391	2.46629	1118	2.3994	-0.0281841	0.381425	1429	2.63561	0.0681572	0.0165403
N94	Pain and other conditions associated with female genital organs and menstrual cycle	12241	2.43644	1067	2.28995	-0.0635127	0.0490608	1258	2.32022	-0.0500684	0.0968296
F10	Mental and behavioural disorders due to use of alcohol	12209	2.43007	1163	2.49598	0.0274414	0.379043	1384	2.55261	0.0504677	0.0813854
H83	Other diseases of inner ear	12190	2.42629	1159	2.48739	0.0255036	0.413637	1369	2.52495	0.0408786	0.159258
B01	Varicella [chickenpox]	12165	2.42131	1073	2.30282	-0.0513892	0.114426	1580	2.91411	0.190317	6.70327e-12
M67	Other disorders of synovium and tendon	12133	2.41494	1143	2.45305	0.016051	0.602955	1335	2.46224	0.0198826	0.498617
M06	Other rheumatoid arthritis	12117	2.41176	1092	2.3436	-0.0293662	0.367736	1453	2.67987	0.108142	0.000146705
B34	Viral infection of unspecified site	12083	2.40499	1192	2.55821	0.0633572	0.0404279	1455	2.68356	0.112436	7.88903e-05
B37	Candidiasis	12063	2.40101	1171	2.51315	0.0468089	0.133643	1497	2.76102	0.143401	3.88441e-07
I49	Other cardiac arrhythmias	11880	2.36458	1063	2.28136	-0.0366832	0.263915	1390	2.56368	0.082912	0.00423784
N50	Other disorders of male genital organs	11811	2.35085	1154	2.47666	0.0534396	0.0879558	1377	2.5397	0.0792331	0.00652947
L60	Nail disorders	11438	2.27661	1112	2.38652	0.0482894	0.131851	1361	2.51019	0.100037	0.000652938
I26	Pulmonary embolism	11383	2.26566	1033	2.21698	-0.022221	0.51473	1389	2.56183	0.125876	1.68109e-05
H43	Disorders of vitreous body	11248	2.23879	1090	2.33931	0.0449594	0.164916	1295	2.38846	0.066267	0.0272095
I44	Atrioventricular and left bundle-branch block	11237	2.2366	1006	2.15903	-0.0360929	0.286444	1408	2.59688	0.153039	1.51578e-07
N93	Other abnormal uterine and vaginal bleeding	11185	2.22625	1032	2.21483	-0.00526051	0.895514	1201	2.21509	-0.00514014	0.87822
L50	Urticaria	11127	2.21471	1070	2.29638	0.0370595	0.250161	1284	2.36817	0.068592	0.0225388
J11	Influenza, virus not identified	11042	2.19779	1040	2.232	0.0157974	0.632177	1258	2.32022	0.0554786	0.0672728
H66	Suppurative and unspecified otitis media	10272	2.04453	971	2.08391	0.0194855	0.561062	1144	2.10996	0.0321765	0.307428
H52	Disorders of refraction and accommodation	10049	2.00014	931	1.99807	-0.00105906	1	1092	2.01405	0.00707311	0.821251
L21	Seborrhoeic dermatitis	10045	1.99935	1002	2.15045	0.0744258	0.0272836	1241	2.28887	0.138185	8.20241e-06
N80	Endometriosis	9939	1.97825	881	1.89076	-0.0461267	0.197359	1031	1.90155	-0.0403282	0.228825
G45	Transient cerebral ischaemic attacks and related syndromes	9673	1.9253	893	1.91651	-0.00466559	0.91578	1146	2.11365	0.0952253	0.00287983
K56	Paralytic ileus and intestinal obstruction without hernia	9634	1.91754	925	1.98519	0.0353692	0.306532	1137	2.09705	0.0912885	0.00429935
K26	Duodenal ulcer	9624	1.91555	895	1.92081	0.00279334	0.929628	1077	1.98639	0.0370429	0.25603
J40	Bronchitis, not specified as acute or chronic	9589	1.90859	888	1.90578	-0.00149746	0.98588	1086	2.00299	0.0492537	0.129459
E86	Volume depletion	9579	1.90659	902	1.93583	0.0155171	0.658216	1300	2.39768	0.234202	2.60833e-14
I64	Stroke, not specified as haemorrhage or infarction	9489	1.88868	893	1.91651	0.0149146	0.669633	1181	2.1782	0.145571	4.55475e-06
N28	Other disorders of kidney and ureter, not elsewhere classified	9397	1.87037	863	1.85213	-0.00998576	0.802328	1198	2.20956	0.170118	7.5158e-08
I67	Other cerebrovascular diseases	9329	1.85684	894	1.91866	0.0333913	0.342455	1246	2.29809	0.217709	3.42263e-12
N20	Calculus of kidney and ureter	9265	1.8441	854	1.83281	-0.00625166	0.885482	1055	1.94581	0.0547426	0.0971323
I63	Cerebral infarction	8914	1.77423	828	1.77701	0.00159437	0.956124	1069	1.97163	0.107483	0.00114034
H11	Other disorders of conjunctiva	8766	1.74478	852	1.82852	0.0477484	0.190021	1047	1.93106	0.103314	0.00198721
B05	Measles	8690	1.72965	778	1.66971	-0.0358812	0.352365	1118	2.06201	0.179148	4.60214e-08
N85	Other noninflammatory disorders of uterus, except cervix	8585	1.70875	761	1.63322	-0.0459769	0.238254	897	1.6544	-0.0328768	0.363711
G55	Nerve root and plexus compressions in diseases classified elsewhere	8541	1.69999	784	1.68258	-0.0104703	0.793073	955	1.76138	0.0361033	0.294963
K42	Umbilical hernia	8499	1.69163	776	1.66541	-0.0158869	0.693157	946	1.74478	0.0314785	0.362792
B95	Streptococcus and staphylococcus as the cause of diseases classified to other chapters	8494	1.69064	755	1.62035	-0.0431825	0.266956	1050	1.93659	0.13832	3.66766e-05
G40	Epilepsy	8359	1.66377	807	1.73195	0.0408649	0.27301	1045	1.92737	0.149752	9.03852e-06
K04	Diseases of pulp and periapical tissues	8313	1.65461	841	1.80491	0.0884477	0.0163088	981	1.80933	0.0909332	0.00813789
H90	Conductive and sensorineural hearing loss	8252	1.64247	814	1.74697	0.0627658	0.0908329	984	1.81486	0.101537	0.00312366
A04	Other bacterial intestinal infections	8214	1.63491	785	1.68473	0.0305325	0.412249	972	1.79273	0.0937298	0.00663222
H57	Other disorders of eye and adnexa	8180	1.62814	800	1.71692	0.0540156	0.152181	945	1.74293	0.0693218	0.0462015
M76	Enthesopathies of lower limb, excluding foot	8169	1.62595	813	1.74482	0.0717971	0.0538699	977	1.80195	0.104545	0.00250151
E05	Thyrotoxicosis [hyperthyroidism]	8114	1.615	771	1.65468	0.0246809	0.5141	958	1.76691	0.0914091	0.00867795
E83	Disorders of mineral metabolism	8099	1.61202	775	1.66327	0.0318261	0.398193	1013	1.86835	0.150174	1.1672e-05
K66	Other disorders of peritoneum	8052	1.60266	734	1.57528	-0.017514	0.671186	873	1.61014	0.00472896	0.885545
I47	Paroxysmal tachycardia	7804	1.5533	734	1.57528	0.0142733	0.710022	972	1.79273	0.145788	2.98223e-05
J33	Nasal polyp	7731	1.53877	690	1.48085	-0.0389599	0.344246	814	1.50132	-0.025021	0.519915
K13	Other diseases of lip and oral mucosa	7703	1.5332	688	1.47655	-0.0382212	0.35355	828	1.52714	-0.00402044	0.926708
N87	Dysplasia of cervix uteri	7542	1.50115	732	1.57098	0.0461914	0.240915	869	1.60276	0.0665478	0.0666053
I35	Nonrheumatic aortic valve disorders	7512	1.49518	650	1.395	-0.0703735	0.0889781	897	1.6544	0.102785	0.00431561
J96	Respiratory failure, not elsewhere classified	7395	1.47189	718	1.54094	0.0465558	0.236415	1113	2.05279	0.338556	1.17888e-23
K43	Ventral hernia	7351	1.46314	646	1.38641	-0.0546413	0.18898	827	1.5253	0.0422474	0.251831
H33	Retinal detachments and breaks	7329	1.45876	658	1.41217	-0.0329316	0.43033	777	1.43308	-0.0180218	0.650677
D70	Agranulocytosis	7272	1.44741	691	1.48299	0.0246497	0.530154	836	1.54189	0.0642152	0.0826095
N48	Other disorders of penis	7051	1.40342	668	1.43363	0.0216044	0.59284	817	1.50685	0.0721824	0.0531411
I45	Other conduction disorders	6980	1.38929	634	1.36066	-0.0211146	0.6339	858	1.58247	0.132144	0.000358138
J31	Chronic rhinitis, nasopharyngitis and pharyngitis	6913	1.37596	664	1.42505	0.0355606	0.383352	795	1.46628	0.0645137	0.0887225
K60	Fissure and fistula of anal and rectal regions	6889	1.37118	672	1.44221	0.0512447	0.212493	791	1.4589	0.06292	0.0995186
O70	Perineal laceration during delivery	6889	1.37118	611	1.3113	-0.0452614	0.296925	724	1.33533	-0.026861	0.508194
M35	Other systemic involvement of connective tissue	6835	1.36043	609	1.30701	-0.0406049	0.356885	887	1.63596	0.187222	3.66255e-07
I34	Nonrheumatic mitral valve disorders	6801	1.35366	598	1.2834	-0.054017	0.215321	954	1.75953	0.266352	1.40515e-13
I08	Multiple valve diseases	6751	1.34371	598	1.2834	-0.0465366	0.29206	946	1.74478	0.26526	2.05863e-13
N90	Other noninflammatory disorders of vulva and perineum	6672	1.32799	602	1.29198	-0.0278516	0.525284	727	1.34086	0.00977569	0.797518
N13	Obstructive and reflux uropathy	6644	1.32242	567	1.21687	-0.0842528	0.0555966	749	1.38143	0.044272	0.252167
M53	Other dorsopathies, not elsewhere classified	6474	1.28858	596	1.27911	-0.0074735	0.880506	721	1.32979	0.0319066	0.423445
M43	Other deforming dorsopathies	6462	1.28619	595	1.27696	-0.00729502	0.880408	737	1.3593	0.0560446	0.155471
K51	Ulcerative colitis	6302	1.25434	586	1.25765	0.0026622	0.947962	717	1.32241	0.0535518	0.181208
K81	Cholecystitis	6291	1.25215	603	1.29413	0.0334057	0.433719	724	1.33533	0.0651735	0.100729
L90	Atrophic disorders of skin	6258	1.24559	582	1.24906	0.00282101	0.947781	684	1.26155	0.0128978	0.744529
K37	Unspecified appendicitis	6147	1.22349	566	1.21472	-0.00728293	0.894823	692	1.27631	0.042805	0.286035
K02	Dental caries	6094	1.21294	524	1.12458	-0.076535	0.0960724	674	1.24311	0.0248725	0.536134
J47	Bronchiectasis	6057	1.20558	561	1.20399	-0.00133383	1	762	1.40541	0.155394	7.92715e-05
H65	Nonsuppurative otitis media	6047	1.20359	606	1.30057	0.0785079	0.0695267	722	1.33164	0.102373	0.0105408
L71	Rosacea	6000	1.19423	553	1.18682	-0.00630053	0.911231	655	1.20806	0.0116545	0.770952
G44	Other headache syndromes	5990	1.19224	548	1.17609	-0.0138037	0.788786	668	1.23204	0.0332441	0.41743
B36	Other superficial mycoses	5854	1.16517	564	1.21043	0.0385727	0.379664	682	1.25786	0.0775093	0.0589432
N35	Urethral stricture	5838	1.16199	519	1.11385	-0.0427966	0.365261	668	1.23204	0.0592653	0.152663
L70	Acne	5827	1.1598	572	1.2276	0.0575183	0.190721	688	1.26893	0.0909989	0.0258907
O03	Spontaneous abortion	5815	1.15741	563	1.20828	0.0435416	0.33116	664	1.22466	0.0571773	0.164305
F05	Delirium, not induced by alcohol and other psychoactive substances	5665	1.12756	475	1.01942	-0.101916	0.0341078	778	1.43492	0.24417	7.45006e-10
N23	Unspecified renal colic	5664	1.12736	504	1.08166	-0.0418414	0.382654	626	1.15458	0.0241369	0.563707
B26	Mumps	5656	1.12576	477	1.02371	-0.0960619	0.0450101	711	1.31135	0.154471	0.000153577
M89	Other disorders of bone	5564	1.10745	502	1.07737	-0.0278459	0.578215	620	1.14351	0.0324111	0.450367
H01	Other inflammation of eyelid	5563	1.10725	570	1.22331	0.100828	0.0239351	675	1.24495	0.118591	0.00428499
J00	Acute nasopharyngitis [common cold]	5553	1.10526	547	1.17395	0.0610027	0.180242	651	1.20069	0.083807	0.0452545
A08	Viral and other specified intestinal infections	5534	1.10148	537	1.15248	0.0457922	0.308357	676	1.2468	0.125378	0.00258133
M21	Other acquired deformities of limbs	5517	1.0981	520	1.116	0.0163535	0.710303	655	1.20806	0.0965242	0.0209116
J20	Acute bronchitis	5486	1.09193	531	1.13961	0.0432327	0.340333	657	1.21175	0.105312	0.0120691
G25	Other extrapyramidal and movement disorders	5419	1.07859	503	1.07951	0.000864165	0.981298	679	1.25233	0.151104	0.00028607
E04	Other non-toxic goitre	5401	1.07501	551	1.18253	0.0963909	0.033334	668	1.23204	0.137924	0.00100989
D69	Purpura and other haemorrhagic conditions	5360	1.06685	506	1.08595	0.0179441	0.688924	687	1.26708	0.174033	2.81082e-05
G93	Other disorders of brain	5311	1.0571	497	1.06664	0.0090829	0.849813	647	1.19331	0.122568	0.00399792
G57	Mononeuropathies of lower limb	5265	1.04794	537	1.15248	0.0961266	0.0371332	646	1.19146	0.129797	0.00233366
L91	Hypertrophic disorders of skin	5245	1.04396	504	1.08166	0.0358666	0.446494	602	1.11031	0.0623111	0.149581
N73	Other female pelvic inflammatory diseases	5231	1.04117	468	1.0044	-0.0363306	0.473515	542	0.99965	-0.0411199	0.372233
E55	Vitamin d deficiency	5219	1.03878	464	0.995815	-0.0426806	0.38917	628	1.15827	0.11006	0.0107642
M24	Other specific joint derangements	5188	1.03261	515	1.10527	0.0687553	0.138697	607	1.11953	0.0817284	0.0613627
C18	Malignant neoplasm of colon	5129	1.02087	470	1.00869	-0.0121252	0.828274	547	1.00887	-0.0119455	0.821982
K35	Acute appendicitis	5112	1.01749	465	0.997961	-0.0195748	0.717167	544	1.00334	-0.0141468	0.769564
N76	Other inflammation of vagina and vulva	5100	1.0151	464	0.995815	-0.0193751	0.716861	553	1.01994	0.0048043	0.910254
K83	Other diseases of biliary tract	5091	1.01331	482	1.03445	0.0208625	0.663672	610	1.12507	0.10573	0.0153056
N31	Neuromuscular dysfunction of bladder, not elsewhere classified	5084	1.01191	512	1.09883	0.0832499	0.074448	666	1.22835	0.196017	4.05573e-06
E10	Insulin-dependent diabetes mellitus	5075	1.01012	452	0.970061	-0.0408741	0.423437	645	1.18962	0.165376	0.000114848
K08	Other disorders of teeth and supporting structures	5039	1.00296	472	1.01298	0.0100493	0.826956	577	1.0642	0.0599103	0.174786
M62	Other disorders of muscle	4994	0.994001	453	0.972207	-0.0223895	0.677872	619	1.14167	0.139993	0.0013107
G62	Other polyneuropathies	4914	0.978078	464	0.995815	0.0181538	0.712259	619	1.14167	0.156307	0.000345314
J43	Emphysema	4910	0.977282	462	0.991523	0.0146123	0.767824	651	1.20069	0.208131	1.26998e-06
K90	Intestinal malabsorption	4850	0.965339	414	0.888507	-0.0837167	0.10625	518	0.955385	-0.0104663	0.853199
L81	Other disorders of pigmentation	4814	0.958174	449	0.963623	0.00572577	0.901115	537	0.990428	0.0334401	0.458567
B00	Herpesviral [herpes simplex] infections	4809	0.957179	459	0.985084	0.0290246	0.551073	557	1.02732	0.0714478	0.115665
M46	Other inflammatory spondylopathies	4790	0.953397	434	0.93143	-0.023532	0.671522	543	1.00149	0.0497163	0.275443
C43	Malignant melanoma of skin	4754	0.946232	459	0.985084	0.0406428	0.409918	518	0.955385	0.00971973	0.833642
M50	Cervical disk disorders	4703	0.936081	448	0.961477	0.0270301	0.580564	559	1.031	0.097519	0.0316139
N41	Inflammatory diseases of prostate	4695	0.934488	429	0.9207	-0.0150045	0.80116	525	0.968295	0.0358871	0.438975
I24	Other acute ischaemic heart diseases	4634	0.922347	402	0.862754	-0.0673965	0.20407	550	1.0144	0.0960382	0.0361964
J04	Acute laryngitis and tracheitis	4622	0.919958	463	0.993669	0.0778519	0.116993	547	1.00887	0.0931283	0.0426631
L89	Decubitus ulcer	4587	0.912992	432	0.927138	0.0155199	0.760115	682	1.25786	0.323923	4.20705e-14
B98	Other specified infectious agents as the cause of diseases classified to other chapters	4516	0.89886	420	0.901384	0.00282956	0.959078	512	0.944318	0.0498086	0.293129
K85	Acute pancreatitis	4479	0.891496	477	1.02371	0.139627	0.00447403	566	1.04391	0.15937	0.000494172
H36	Retinal disorders in diseases classified elsewhere	4427	0.881146	414	0.888507	0.00839459	0.856152	581	1.07158	0.197588	1.30574e-05
C34	Malignant neoplasm of bronchus and lung	4411	0.877961	414	0.888507	0.012048	0.815363	520	0.959073	0.0891532	0.0566903
K12	Stomatitis and related lesions	4373	0.870398	426	0.914261	0.0496239	0.335737	522	0.962762	0.101764	0.0311466
E16	Other disorders of pancreatic internal secretion	4362	0.868208	400	0.858461	-0.0113885	0.854958	570	1.05129	0.193191	2.40613e-05
O68	Labour and delivery complicated by foetal stress [distress]	4331	0.862038	402	0.862754	0.00083681	0.979104	475	0.876077	0.0162975	0.732326
I71	Aortic aneurysm and dissection	4327	0.861242	416	0.8928	0.0363139	0.479876	537	0.990428	0.141061	0.00258926
G81	Hemiplegia	4153	0.826609	410	0.879923	0.0630629	0.229974	562	1.03654	0.228426	8.96504e-07
K82	Other diseases of gallbladder	4146	0.825216	359	0.770469	-0.0692005	0.216943	438	0.807835	-0.021463	0.689059
N97	Female infertility	4102	0.816458	374	0.802661	-0.0171822	0.787695	442	0.815212	-0.00153954	1
M84	Disorders of continuity of bone	4100	0.81606	364	0.7812	-0.0440098	0.43433	440	0.811524	-0.00562021	0.939901
M41	Scoliosis	4090	0.81407	365	0.783346	-0.0387823	0.499811	484	0.892676	0.092942	0.0570081
E53	Deficiency of other b group vitamins	4077	0.811482	386	0.828415	0.0208258	0.685881	505	0.931408	0.139039	0.00400185
D06	Carcinoma in situ of cervix uteri	4077	0.811482	395	0.84773	0.0440783	0.403619	456	0.841034	0.0360751	0.465776
H18	Other disorders of cornea	4048	0.80571	403	0.8649	0.0715147	0.1769	468	0.863166	0.0694871	0.15821
O04	Medical abortion	4032	0.802525	439	0.942161	0.16182	0.00161425	511	0.942474	0.162156	0.000756765
N47	Redundant prepuce, phimosis and paraphimosis	4020	0.800137	385	0.826269	0.032408	0.550376	453	0.8355	0.0436157	0.375625
F40	Phobic anxiety disorders	4001	0.796355	391	0.839146	0.0527877	0.314639	460	0.848411	0.0638662	0.196065
K14	Diseases of tongue	3928	0.781825	400	0.858461	0.0942589	0.0750963	476	0.877921	0.116878	0.0176403
L84	Corns and callosities	3887	0.773665	396	0.849877	0.0946972	0.0780834	464	0.855789	0.101689	0.0400516
L85	Other epidermal thickening	3878	0.771873	378	0.811246	0.0501631	0.347934	475	0.876077	0.127673	0.00954783
L73	Other follicular disorders	3862	0.768689	364	0.7812	0.0162727	0.76054	441	0.813368	0.0569656	0.256191
F33	Recurrent depressive disorder	3806	0.757543	347	0.744715	-0.0172074	0.779921	424	0.782014	0.0320455	0.532168
J84	Other interstitial pulmonary diseases	3755	0.747392	306	0.656723	-0.13025	0.0295017	743	1.37037	0.612517	1.60934e-45
H54	Blindness and low vision	3738	0.744008	331	0.710377	-0.0465965	0.429346	449	0.828123	0.107937	0.0340433
J38	Diseases of vocal cords and larynx, not elsewhere classified	3691	0.734653	335	0.718961	-0.0217493	0.733411	405	0.746971	0.0167534	0.75095
G20	Parkinson's disease	3652	0.726891	342	0.733984	0.00978392	0.864239	888	1.6378	0.821597	2.77984e-89
F03	Unspecified dementia	3643	0.725099	321	0.688915	-0.0515565	0.390921	672	1.23942	0.541279	1.68804e-33
D51	Vitamin b12 deficiency anaemia	3638	0.724104	343	0.73613	0.0165955	0.753627	445	0.820745	0.126241	0.0137284
N19	Unspecified renal failure	3633	0.723109	330	0.70823	-0.0209403	0.753003	584	1.07711	0.402045	1.20111e-17
K11	Diseases of salivary glands	3581	0.712759	316	0.678184	-0.0500736	0.419242	407	0.750659	0.052206	0.321353
M71	Other bursopathies	3580	0.71256	358	0.768323	0.0759391	0.177367	424	0.782014	0.0936803	0.0730604
K65	Peritonitis	3570	0.710569	329	0.706084	-0.00637707	0.931082	402	0.741438	0.0428461	0.42042
G51	Facial nerve disorders	3566	0.709773	337	0.723254	0.0189528	0.729472	436	0.804146	0.125775	0.0148794
I70	Atherosclerosis	3507	0.69803	295	0.633115	-0.0982687	0.108276	422	0.778325	0.109672	0.0351979
L97	Ulcer of lower limb, not elsewhere classified	3487	0.694049	327	0.701792	0.0111733	0.838299	525	0.968295	0.335754	7.08297e-12
N42	Other disorders of prostate	3452	0.687083	311	0.667454	-0.029183	0.659723	386	0.711928	0.0357794	0.51206
L65	Other nonscarring hair loss	3396	0.675937	331	0.710377	0.0500585	0.392363	408	0.752504	0.108058	0.0422792
B06	Rubella [german measles]	3371	0.670961	286	0.6138	-0.0896216	0.152983	429	0.791236	0.166096	0.00158524
J93	Pneumothorax	3370	0.670762	308	0.661015	-0.0147352	0.835391	398	0.73406	0.0907851	0.0925868
K91	Postprocedural disorders of digestive system, not elsewhere classified	3363	0.669368	322	0.691061	0.0321196	0.573163	380	0.700861	0.0463052	0.391239
I42	Cardiomyopathy	3360	0.668771	283	0.607361	-0.0969416	0.120926	460	0.848411	0.239732	3.16566e-06
I77	Other disorders of arteries and arterioles	3322	0.661208	329	0.706084	0.0661436	0.257499	470	0.866855	0.272872	9.37254e-08
B27	Infectious mononucleosis	3321	0.661009	298	0.639554	-0.0332131	0.610945	390	0.719305	0.0850731	0.11339
M22	Disorders of patella	3319	0.660611	278	0.596631	-0.102516	0.105015	332	0.612331	-0.0763818	0.197649
E89	Postprocedural endocrine and metabolic disorders, not elsewhere classified	3280	0.652848	301	0.645992	-0.0106263	0.880481	399	0.735904	0.120578	0.0255929
N88	Other noninflammatory disorders of cervix uteri	3265	0.649862	295	0.633115	-0.0262774	0.694907	359	0.66213	0.0188263	0.735904
K50	Crohn's disease [regional enteritis]	3264	0.649663	313	0.671746	0.0336557	0.567398	391	0.721149	0.10509	0.0534162
I31	Other diseases of pericardium	3252	0.647275	308	0.661015	0.0211471	0.717326	419	0.772792	0.178502	0.00079905
D05	Carcinoma in situ of breast	3246	0.646081	291	0.624531	-0.0341418	0.606856	334	0.61602	-0.0479493	0.428473
K61	Abscess of anal and rectal regions	3244	0.645683	336	0.721107	0.111226	0.0541743	409	0.754348	0.156639	0.00358137
L25	Unspecified contact dermatitis	3234	0.643692	301	0.645992	0.00358971	0.951713	363	0.669507	0.0395902	0.480615
I69	Sequelae of cerebrovascular disease	3232	0.643294	298	0.639554	-0.00586935	0.951687	420	0.774636	0.187113	0.000417155
G50	Disorders of trigeminal nerve	3220	0.640906	305	0.654577	0.0212473	0.716003	393	0.724838	0.123899	0.0225737
K86	Other diseases of pancreas	3163	0.62956	288	0.618092	-0.0185001	0.806347	361	0.665818	0.0563773	0.305046
F45	Somatoform disorders	3089	0.614832	319	0.684623	0.108207	0.0688643	376	0.693484	0.121158	0.0289137
N45	Orchitis and epididymitis	3004	0.597913	294	0.630969	0.0541616	0.380172	349	0.643686	0.0742531	0.188728
K55	Vascular disorders of intestine	3003	0.597714	279	0.598777	0.00178667	0.974938	354	0.652908	0.088848	0.114939
J69	Pneumonitis due to solids and liquids	2991	0.595326	257	0.551561	-0.0767993	0.255551	461	0.850255	0.358989	7.81973e-12
I78	Diseases of capillaries	2974	0.591942	294	0.630969	0.0642645	0.298794	352	0.649219	0.0929093	0.100525
G30	Alzheimer's disease	2896	0.576417	232	0.497908	-0.147218	0.0310735	558	1.02916	0.584228	5.05621e-32
H20	Iridocyclitis	2887	0.574626	253	0.542977	-0.0569726	0.40379	304	0.560689	-0.0246931	0.719363
M94	Other disorders of cartilage	2854	0.568057	290	0.622384	0.0918569	0.139822	352	0.649219	0.134357	0.0197656
I46	Cardiac arrest	2840	0.565271	263	0.564438	-0.00148243	1	385	0.710083	0.229533	3.91071e-05
O82	Single delivery by caesarean section	2811	0.559499	252	0.540831	-0.0341236	0.625869	298	0.549623	-0.0179086	0.808268
K01	Embedded and impacted teeth	2803	0.557906	270	0.579461	0.0381342	0.537543	310	0.571755	0.0246631	0.67135
I89	Other non-infective disorders of lymphatic vessels and lymph nodes	2769	0.551139	248	0.532246	-0.0350722	0.62321	319	0.588355	0.0657396	0.273193
M18	Arthrosis of first carpometacarpal joint	2744	0.546163	249	0.534392	-0.0219065	0.767285	295	0.54409	-0.00382441	0.975533
N43	Hydrocele and spermatocele	2713	0.539993	267	0.573023	0.059723	0.356025	328	0.604954	0.114233	0.0533354
H69	Other disorders of eustachian tube	2711	0.539595	270	0.579461	0.07171	0.262518	307	0.566222	0.0484493	0.423488
A15	Respiratory tuberculosis, bacteriologically and histologically confirmed	2688	0.535017	250	0.536538	0.00285481	0.947089	305	0.562533	0.0504434	0.403958
M86	Osteomyelitis	2680	0.533425	257	0.551561	0.0336254	0.595383	328	0.604954	0.126544	0.0333321
K07	Dentofacial anomalies [including malocclusion]	2675	0.532429	268	0.575169	0.0776759	0.23242	313	0.577288	0.0813746	0.173512
I27	Other pulmonary heart diseases	2662	0.529842	204	0.437815	-0.191724	0.00790365	826	1.52345	1.06617	5.48538e-128
A49	Bacterial infection of unspecified site	2625	0.522477	242	0.519369	-0.00599847	0.973195	328	0.604954	0.147399	0.0139181
H50	Other strabismus	2615	0.520487	241	0.517223	-0.00632403	0.973143	296	0.545934	0.0480023	0.433333
K75	Other inflammatory liver diseases	2615	0.520487	225	0.482884	-0.0753689	0.295308	294	0.542245	0.0411824	0.510264
I65	Occlusion and stenosis of precerebral arteries, not resulting in cerebral infarction	2611	0.519691	256	0.549415	0.055938	0.400852	338	0.623398	0.182992	0.00203764
K74	Fibrosis and cirrhosis of liver	2602	0.5179	239	0.512931	-0.00969086	0.919356	323	0.595732	0.140789	0.0189963
G31	Other degenerative diseases of nervous system, not elsewhere classified	2591	0.51571	230	0.493615	-0.0440118	0.542208	476	0.877921	0.535655	7.00225e-24
O99	Other maternal diseases classifiable elsewhere but complicating pregnancy, childbirth and the puerperium	2580	0.513521	247	0.5301	0.0319486	0.635687	298	0.549623	0.068329	0.269906
L43	Lichen planus	2580	0.513521	245	0.525807	0.0237724	0.709716	294	0.542245	0.0547337	0.377135
B97	Viral agents as the cause of diseases classified to other chapters	2570	0.51153	262	0.562292	0.095102	0.146001	331	0.610487	0.177844	0.00284919
D68	Other coagulation defects	2552	0.507948	261	0.560146	0.0983228	0.135505	393	0.724838	0.357746	2.79318e-10
N12	Tubulo-interstitial nephritis, not specified as acute or chronic	2538	0.505161	256	0.549415	0.0843926	0.196031	336	0.619709	0.205523	0.000580304
O26	Maternal care for other conditions predominantly related to pregnancy	2516	0.500782	236	0.506492	0.0113958	0.863862	269	0.496136	-0.00936792	0.923428
H68	Eustachian salpingitis and obstruction	2498	0.4972	240	0.515077	0.0355127	0.606045	285	0.525646	0.0559399	0.369542
G35	Multiple sclerosis	2497	0.497	217	0.465715	-0.0653335	0.369486	509	0.938785	0.640499	2.78031e-34
J92	Pleural plaque	2494	0.496403	225	0.482884	-0.0277478	0.730099	312	0.575444	0.148547	0.0152374
O36	Maternal care for other known or suspected foetal problems	2494	0.496403	225	0.482884	-0.0277478	0.730099	273	0.503514	0.0142946	0.821982
E21	Hyperparathyroidism and other disorders of parathyroid gland	2475	0.492622	240	0.515077	0.0448132	0.511822	318	0.58651	0.175392	0.00396818
N91	Absent, scanty and rare menstruation	2465	0.490631	229	0.491469	0.0017146	0.972355	278	0.512735	0.0443009	0.477661
G99	Other disorders of nervous system in diseases classified elsewhere	2463	0.490233	227	0.487177	-0.00628487	0.972332	299	0.551467	0.118302	0.0576198
B86	Scabies	2453	0.488243	210	0.450692	-0.0804092	0.279875	252	0.464782	-0.0494828	0.474599
O63	Long labour	2442	0.486053	213	0.457131	-0.061642	0.402335	249	0.459249	-0.0569989	0.415201
E07	Other disorders of thyroid	2431	0.483864	234	0.5022	0.0373881	0.577235	304	0.560689	0.148134	0.0167111
N75	Diseases of bartholin's gland	2411	0.479883	231	0.495761	0.032719	0.624258	269	0.496136	0.0334779	0.601316
F52	Sexual dysfunction, not caused by organic disorder or disease	2407	0.479087	234	0.5022	0.0473625	0.483957	292	0.538557	0.117593	0.0591437
H34	Retinal vascular occlusions	2390	0.475703	238	0.510784	0.0715345	0.292529	293	0.540401	0.128158	0.0429412
C54	Malignant neoplasm of corpus uteri	2389	0.475504	231	0.495761	0.0419339	0.550204	273	0.503514	0.0575344	0.376268
G03	Meningitis due to other and unspecified causes	2383	0.47431	254	0.545123	0.139861	0.0356173	301	0.555156	0.1582	0.0109039
D75	Other diseases of blood and blood-forming organs	2381	0.473912	220	0.472154	-0.00373473	1	286	0.52749	0.107628	0.0886713
E28	Ovarian dysfunction	2318	0.461372	226	0.485031	0.0502599	0.475681	268	0.494292	0.0692756	0.287394
C20	Malignant neoplasm of rectum	2313	0.460377	214	0.459277	-0.00240446	1	238	0.438961	-0.0478541	0.503342
O02	Other abnormal products of conception	2286	0.455003	198	0.424938	-0.0686652	0.367197	235	0.433427	-0.0487991	0.500776
M95	Other acquired deformities of musculoskeletal system and connective tissue	2254	0.448634	235	0.504346	0.117605	0.090142	281	0.518269	0.144984	0.0244357
K46	Unspecified abdominal hernia	2244	0.446644	200	0.429231	-0.0399425	0.610697	265	0.488759	0.0905015	0.166453
M80	Osteoporosis with pathological fracture	2240	0.445847	237	0.508638	0.13239	0.0554322	303	0.558845	0.227029	0.000330212
I12	Hypertensive renal disease	2223	0.442464	211	0.452838	0.0232846	0.742852	471	0.868699	0.67895	3.18007e-35
H72	Perforation of tympanic membrane	2207	0.439279	189	0.405623	-0.0800527	0.303756	232	0.427894	-0.0263739	0.732202
I86	Varicose veins of other sites	2188	0.435497	219	0.470008	0.0766385	0.287685	256	0.472159	0.0812276	0.218437
A37	Whooping cough	2148	0.427536	215	0.461423	0.0766493	0.283371	282	0.520113	0.196937	0.00253045
N62	Hypertrophy of breast	2141	0.426143	203	0.435669	0.0222082	0.766334	247	0.45556	0.0670722	0.31591
K70	Alcoholic liver disease	2138	0.425545	200	0.429231	0.0086601	0.911155	248	0.457404	0.0725425	0.283384
K05	Gingivitis and periodontal diseases	2134	0.424749	205	0.439961	0.0353491	0.628808	247	0.45556	0.0703629	0.298702
G98	Other disorders of nervous system, not elsewhere classified	2124	0.422759	220	0.472154	0.110985	0.118775	266	0.490603	0.149514	0.024561
H44	Disorders of globe	2123	0.42256	195	0.4185	-0.00969548	0.940453	250	0.461093	0.0876248	0.187505
N72	Inflammatory disease of cervix uteri	2121	0.422162	209	0.448546	0.0609097	0.391709	236	0.435272	0.0307196	0.650868
I61	Intracerebral haemorrhage	2117	0.421366	206	0.442108	0.0482753	0.501905	256	0.472159	0.114309	0.0890312
O72	Postpartum haemorrhage	2078	0.413603	197	0.422792	0.0220696	0.762955	232	0.427894	0.0341201	0.622497
M45	Ankylosing spondylitis	2070	0.412011	162	0.347677	-0.170436	0.0363048	208	0.383629	-0.0716621	0.339162
D86	Sarcoidosis	2059	0.409821	196	0.420646	0.0261838	0.705103	239	0.440805	0.0732192	0.290143
N86	Erosion and ectropion of cervix uteri	2059	0.409821	185	0.397038	-0.0318176	0.70438	222	0.409451	-0.000908967	1
O34	Maternal care for known or suspected abnormality of pelvic organs	2057	0.409423	197	0.422792	0.0322726	0.649597	228	0.420517	0.0268509	0.697349
D03	Melanoma in situ	2055	0.409025	202	0.433523	0.0584345	0.426705	229	0.422361	0.0322244	0.6457
F31	Bipolar affective disorder	2030	0.404049	179	0.384161	-0.0506752	0.540581	247	0.45556	0.120495	0.0765614
N61	Inflammatory disorders of breast	2030	0.404049	194	0.416354	0.0301283	0.675	227	0.418672	0.0357068	0.593806
I74	Arterial embolism and thrombosis	2021	0.402258	203	0.435669	0.0800933	0.285607	269	0.496136	0.210699	0.00165555
I87	Other disorders of veins	1976	0.393301	194	0.416354	0.0572109	0.440224	266	0.490603	0.222036	0.000897494
F00	Dementia in alzheimer's disease	1959	0.389917	152	0.326215	-0.179032	0.0345027	376	0.693484	0.578842	6.80375e-22
O81	Single delivery by forceps and vacuum extractor	1947	0.387529	175	0.375577	-0.0314483	0.725424	204	0.376252	-0.0296459	0.715664
G95	Other diseases of spinal cord	1944	0.386932	200	0.429231	0.104153	0.162151	252	0.464782	0.1841	0.00683246
K10	Other diseases of jaws	1940	0.386136	186	0.399184	0.0333734	0.667936	240	0.442649	0.137151	0.0465587
L92	Granulomatous disorders of skin and subcutaneous tissue	1940	0.386136	193	0.414208	0.0704882	0.35013	238	0.438961	0.128742	0.0647212
C64	Malignant neoplasm of kidney, except renal pelvis	1936	0.38534	185	0.397038	0.0300316	0.696222	215	0.39654	0.0287696	0.688563
J39	Other diseases of upper respiratory tract	1928	0.383747	161	0.345531	-0.105292	0.208218	207	0.381785	-0.00514632	0.97084
J35	Chronic diseases of tonsils and adenoids	1927	0.383548	178	0.382015	-0.00402027	1	207	0.381785	-0.00462551	1
I60	Subarachnoid haemorrhage	1900	0.378174	183	0.392746	0.0379642	0.608715	219	0.403917	0.0661372	0.358711
N99	Postprocedural disorders of genito-urinary system, not elsewhere classified	1887	0.375587	187	0.401331	0.0665804	0.385093	232	0.427894	0.130904	0.0612406
M31	Other necrotising vasculopathies	1886	0.375388	204	0.437815	0.154464	0.0407495	281	0.518269	0.323964	1.098e-06
K27	Peptic ulcer, site unspecified	1876	0.373397	192	0.412061	0.0988973	0.192042	240	0.442649	0.170829	0.0152691
A63	Other predominantly sexually transmitted diseases, not elsewhere classified	1845	0.367227	186	0.399184	0.0837347	0.281351	222	0.409451	0.109241	0.127511
E80	Disorders of porphyrin and bilirubin metabolism	1797	0.357673	166	0.356261	-0.00396903	1	194	0.357808	0.000407635	1
H16	Keratitis	1733	0.344935	156	0.3348	-0.0299242	0.772161	186	0.343053	-0.00548843	0.969253
C67	Malignant neoplasm of bladder	1717	0.34175	144	0.309046	-0.100923	0.260582	183	0.33752	-0.0124972	0.907453
L28	Lichen simplex chronicus and prurigo	1711	0.340556	176	0.377723	0.103938	0.185643	204	0.376252	0.100014	0.176672
N21	Calculus of lower urinary tract	1685	0.335381	139	0.298315	-0.117495	0.192063	184	0.339364	0.0118489	0.875782
D63	Anaemia in chronic diseases classified elsewhere	1681	0.334585	151	0.324069	-0.0320391	0.737011	251	0.462937	0.325985	3.79435e-06
J10	Influenza due to identified influenza virus	1672	0.332793	151	0.324069	-0.0266526	0.800577	210	0.387318	0.152271	0.0390545
N36	Other disorders of urethra	1671	0.332594	165	0.354115	0.0629386	0.425728	206	0.379941	0.13356	0.0728401
L42	Pityriasis rosea	1648	0.328016	163	0.349823	0.064607	0.422389	193	0.355964	0.0820786	0.287647
Q82	Other congenital malformations of skin	1633	0.325031	151	0.324069	-0.00297266	1	181	0.333831	0.026809	0.721155
L53	Other erythematous conditions	1623	0.32304	149	0.319777	-0.0101868	0.965937	212	0.391007	0.191629	0.0103159
C56	Malignant neoplasm of ovary	1615	0.321448	153	0.328361	0.0213516	0.797565	173	0.319076	-0.00742939	0.968135
L05	Pilonidal cyst	1611	0.320652	155	0.332654	0.0368756	0.66881	188	0.346742	0.0785169	0.30065
I00	Rheumatic fever without mention of heart involvement	1610	0.320453	148	0.317631	-0.00887429	0.965807	191	0.352275	0.0949698	0.217152
I07	Rheumatic tricuspid valve diseases	1587	0.315875	163	0.349823	0.102403	0.212791	258	0.475848	0.41135	5.24119e-09
N10	Acute tubulo-interstitial nephritis	1587	0.315875	139	0.298315	-0.0573735	0.544866	183	0.33752	0.066519	0.399038
F01	Vascular dementia	1578	0.314084	137	0.294023	-0.066205	0.487476	230	0.424206	0.30166	3.5267e-05
J12	Viral pneumonia, not elsewhere classified	1562	0.310899	155	0.332654	0.0678788	0.410044	199	0.36703	0.166538	0.0296578
O32	Maternal care for known or suspected malpresentation of foetus	1556	0.309705	169	0.3627	0.158487	0.0567522	193	0.355964	0.13967	0.0691325
O20	Haemorrhage in early pregnancy	1554	0.309307	160	0.343384	0.104843	0.20801	191	0.352275	0.130502	0.0895108
H47	Other disorders of optic [2nd] nerve and visual pathways	1548	0.308112	157	0.336946	0.0897215	0.27675	188	0.346742	0.11849	0.133451
N02	Recurrent and persistent haematuria	1532	0.304928	152	0.326215	0.0677224	0.430403	206	0.379941	0.220691	0.00397909
D72	Other disorders of white blood cells	1515	0.301544	142	0.304754	0.0106206	0.894628	188	0.346742	0.140114	0.0717237
K41	Femoral hernia	1508	0.300151	141	0.302608	0.00817674	0.929456	164	0.302477	0.00774371	0.901431
E88	Other metabolic disorders	1506	0.299753	132	0.283292	-0.0566461	0.563858	178	0.328298	0.091222	0.249119
C83	Non-follicular lymphoma	1491	0.296767	123	0.263977	-0.117423	0.22705	155	0.285878	-0.0374945	0.707845
L01	Impetigo	1489	0.296369	137	0.294023	-0.00797142	0.964469	160	0.2951	-0.00430588	1
D04	Carcinoma in situ of skin	1478	0.29418	147	0.315484	0.0701605	0.42217	182	0.335676	0.132364	0.0971356
D09	Carcinoma in situ of other and unspecified sites	1477	0.293981	136	0.291877	-0.00720328	1	172	0.317232	0.0763817	0.338802
O48	Prolonged pregnancy	1477	0.293981	131	0.281146	-0.0447696	0.654187	161	0.296944	0.0100596	0.900357
I72	Other aneurysm	1473	0.293185	161	0.345531	0.164803	0.0503643	197	0.363341	0.215243	0.00558315
M66	Spontaneous rupture of synovium and tendon	1472	0.292985	147	0.315484	0.0742429	0.395977	179	0.330143	0.119761	0.134426
D61	Other aplastic anaemias	1467	0.29199	159	0.341238	0.156354	0.0674891	212	0.391007	0.292994	0.000122818
E27	Other disorders of adrenal gland	1465	0.291592	130	0.279	-0.0442722	0.685428	167	0.30801	0.054958	0.503454
J15	Bacterial pneumonia, not elsewhere classified	1445	0.287611	139	0.298315	0.0366571	0.6844	209	0.385474	0.29384	0.000129437
G83	Other paralytic syndromes	1420	0.282635	130	0.279	-0.012983	0.927287	186	0.343053	0.194333	0.0144601
O42	Premature rupture of membranes	1420	0.282635	136	0.291877	0.0322739	0.715489	160	0.2951	0.043291	0.610062
M07	Psoriatic and enteropathic arthropathies	1418	0.282237	119	0.255392	-0.100222	0.313308	178	0.328298	0.151635	0.0627053
G54	Nerve root and plexus disorders	1385	0.275669	153	0.328361	0.175441	0.0436514	190	0.350431	0.24071	0.002488
E61	Deficiency of other nutrient elements	1381	0.274873	130	0.279	0.0149456	0.853333	159	0.293255	0.064941	0.438477
O47	False labour	1367	0.272086	119	0.255392	-0.0634887	0.544517	145	0.267434	-0.0172939	0.896317
F20	Schizophrenia	1356	0.269897	130	0.279	0.0332702	0.709204	170	0.313543	0.150334	0.0692698
B19	Unspecified viral hepatitis	1342	0.26711	124	0.266123	-0.00371341	1	143	0.263745	-0.0127125	0.930159
E06	Thyroiditis	1340	0.266712	142	0.304754	0.133714	0.135103	178	0.328298	0.208368	0.0104995
A38	Scarlet fever	1339	0.266513	113	0.242515	-0.0946046	0.37012	166	0.306166	0.139097	0.0979005
F06	Other mental disorders due to brain damage and dysfunction and to physical disease	1335	0.265717	118	0.253246	-0.048197	0.671307	200	0.368874	0.329053	2.81737e-05
M05	Seropositive rheumatoid arthritis	1323	0.263329	114	0.244661	-0.0737176	0.477235	153	0.282189	0.069388	0.403862
G63	Polyneuropathy in diseases classified elsewhere	1322	0.26313	131	0.281146	0.0664339	0.451037	200	0.368874	0.338864	1.74962e-05
H15	Disorders of sclera	1318	0.262333	119	0.255392	-0.026886	0.812774	154	0.284033	0.0797238	0.355167
L27	Dermatitis due to substances taken internally	1302	0.259149	112	0.240369	-0.0754181	0.473613	141	0.260056	0.00350533	0.964537
J81	Pulmonary oedema	1301	0.25895	109	0.233931	-0.101866	0.338405	193	0.355964	0.319163	6.78107e-05
C25	Malignant neoplasm of pancreas	1294	0.257557	112	0.240369	-0.0692383	0.533198	131	0.241613	-0.0640664	0.531018
I82	Other venous embolism and thrombosis	1290	0.25676	124	0.266123	0.035918	0.702204	159	0.293255	0.133259	0.120298
N03	Chronic nephritic syndrome	1278	0.254372	106	0.227492	-0.111957	0.287984	220	0.405762	0.468479	1.1348e-09
F53	Mental and behavioural disorders associated with the puerperium, not elsewhere classified	1268	0.252382	104	0.2232	-0.123174	0.244311	133	0.245301	-0.0285256	0.786732
Q21	Congenital malformations of cardiac septa	1261	0.250988	117	0.2511	0.00046694	1	182	0.335676	0.291585	0.000368962
D73	Diseases of spleen	1239	0.246609	117	0.2511	0.0180928	0.845243	153	0.282189	0.135122	0.123632
G24	Dystonia	1236	0.246012	122	0.261831	0.0624985	0.495061	174	0.320921	0.266563	0.00138954
E23	Hypofunction and other disorders of pituitary gland	1212	0.241235	116	0.248954	0.0315786	0.730052	144	0.26559	0.0963977	0.271136
H05	Disorders of orbit	1195	0.237852	103	0.221054	-0.0734125	0.516734	128	0.23608	-0.00749592	1
H21	Other disorders of iris and ciliary body	1191	0.237055	124	0.266123	0.115946	0.215611	140	0.258212	0.0856675	0.331175
C15	Malignant neoplasm of esophagus	1187	0.236259	118	0.253246	0.0696295	0.455887	141	0.260056	0.0961814	0.286375
L80	Vitiligo	1182	0.235264	119	0.255392	0.0822632	0.396957	144	0.26559	0.121535	0.178488
I85	Oesophageal varices	1169	0.232677	103	0.221054	-0.0513617	0.650486	132	0.243457	0.0454113	0.60669
K72	Hepatic failure, not elsewhere classified	1166	0.23208	106	0.227492	-0.0200102	0.87997	141	0.260056	0.114083	0.2071
N34	Urethritis and urethral syndrome	1146	0.228099	122	0.261831	0.138257	0.143678	152	0.280345	0.206763	0.0190232
N70	Salpingitis and oophoritis	1142	0.227303	108	0.231785	0.0195739	0.838913	124	0.228702	0.00615255	0.924426
I62	Other nontraumatic intracranial haemorrhage	1140	0.226905	108	0.231785	0.0213312	0.838759	145	0.267434	0.164749	0.0660605
M11	Other crystal arthropathies	1135	0.225909	101	0.216761	-0.0414288	0.720821	129	0.237924	0.0519535	0.568744
L74	Eccrine sweat disorders	1133	0.225511	118	0.253246	0.11626	0.223088	142	0.261901	0.14996	0.0977304
M87	Osteonecrosis	1130	0.224914	93	0.199592	-0.119703	0.280967	133	0.245301	0.0869428	0.341941
M96	Postprocedural musculoskeletal disorders, not elsewhere classified	1107	0.220336	113	0.242515	0.0961107	0.328394	143	0.263745	0.180263	0.0448461
Q66	Congenital deformities of feet	1105	0.219938	100	0.214615	-0.0245529	0.876593	121	0.223169	0.0146169	0.884946
B15	Acute hepatitis a	1101	0.219142	108	0.231785	0.0562346	0.569783	135	0.24899	0.127984	0.163582
G91	Hydrocephalus	1098	0.218545	102	0.218908	0.00166209	0.958669	122	0.225013	0.0292388	0.735248
H80	Otosclerosis	1096	0.218147	116	0.248954	0.132407	0.179521	142	0.261901	0.183235	0.0437225
E22	Hyperfunction of pituitary gland	1096	0.218147	102	0.218908	0.00348931	0.958608	122	0.225013	0.0310666	0.734876
N08	Glomerular disorders in diseases classified elsewhere	1080	0.214962	102	0.218908	0.0182298	0.834536	218	0.402073	0.628005	2.92077e-15
C90	Multiple myeloma and malignant plasma cell neoplasms	1074	0.213768	113	0.242515	0.126458	0.210514	142	0.261901	0.203556	0.0258069
C91	Lymphoid leukemia	1071	0.213171	98	0.210323	-0.013478	0.958093	121	0.223169	0.0459483	0.624809
J13	Pneumonia due to streptococcus pneumoniae	1057	0.210384	103	0.221054	0.0495929	0.634882	128	0.23608	0.115476	0.220012
I38	Endocarditis, valve unspecified	1049	0.208792	95	0.203885	-0.023834	0.873434	142	0.261901	0.227159	0.0125651
B08	Other viral infections characterised by skin and mucous membrane lesions, not elsewhere classified	1046	0.208195	88	0.188861	-0.0976593	0.423416	111	0.204725	-0.0168404	0.920917
M32	Systemic lupus erythematosus	1034	0.205806	47	0.100869	-0.71413	1.34406e-07	587	1.08265	1.66905	5.20431e-182
G58	Other mononeuropathies	1029	0.204811	102	0.218908	0.0667285	0.5214	131	0.241613	0.165616	0.0825052
O00	Ectopic pregnancy	1019	0.202821	109	0.233931	0.143013	0.164056	121	0.223169	0.0957846	0.31724
B99	Other and unspecified infectious diseases	1012	0.201428	102	0.218908	0.0833659	0.419402	132	0.243457	0.189931	0.0456639
Q61	Cystic kidney disease	1012	0.201428	109	0.233931	0.14992	0.147145	131	0.241613	0.182308	0.0514796
O75	Other complications of labour and delivery, not elsewhere classified	1012	0.201428	92	0.197446	-0.0200041	0.913888	119	0.21948	0.0859823	0.366324
O60	Preterm delivery	993	0.197646	89	0.191008	-0.0342302	0.827031	105	0.193659	-0.0204175	0.878607
D41	Neoplasm of uncertain behavior of urinary organs	980	0.195058	106	0.227492	0.154142	0.140789	125	0.230546	0.167509	0.0839836
F39	Unspecified mood [affective] disorder	967	0.192471	86	0.184569	-0.0420001	0.781871	105	0.193659	0.00616711	0.958865
H74	Other disorders of middle ear and mastoid	956	0.190281	77	0.165254	-0.141282	0.263385	93	0.171527	-0.103962	0.375381
F50	Eating disorders	948	0.188689	98	0.210323	0.108747	0.31717	109	0.201037	0.063532	0.533077
M40	Kyphosis and lordosis	947	0.18849	90	0.193154	0.0244929	0.823386	135	0.24899	0.278971	0.003385
I22	Subsequent myocardial infarction	939	0.186898	66	0.141646	-0.277712	0.0271028	108	0.199192	0.063854	0.531144
K09	Cysts of oral region, not elsewhere classified	938	0.186699	72	0.154523	-0.189491	0.127011	90	0.165993	-0.117765	0.316922
L23	Allergic contact dermatitis	937	0.1865	102	0.218908	0.160544	0.132117	114	0.210258	0.120134	0.230833
L24	Irritant contact dermatitis	937	0.1865	75	0.160961	-0.14753	0.235735	112	0.20657	0.102388	0.297414
L63	Alopecia areata	930	0.185106	89	0.191008	0.0314491	0.778365	113	0.208414	0.118816	0.229364
J36	Peritonsillar abscess	928	0.184708	73	0.156669	-0.164935	0.19144	83	0.153083	-0.188139	0.110938
M00	Pyogenic arthritis	919	0.182917	82	0.175985	-0.0387059	0.776706	106	0.195503	0.0666958	0.526731
F34	Persistent mood [affective] disorders	912	0.181524	92	0.197446	0.0842105	0.427605	112	0.20657	0.129495	0.205197
C71	Malignant neoplasm of brain	907	0.180528	89	0.191008	0.0565499	0.608381	101	0.186282	0.0314351	0.74974
I11	Hypertensive heart disease	894	0.177941	82	0.175985	-0.0110749	1	112	0.20657	0.149472	0.136189
F42	Obsessive-compulsive disorder	892	0.177543	83	0.178131	0.00331169	0.954144	95	0.175215	-0.0132196	0.95715
H31	Other disorders of choroid	888	0.176747	87	0.186715	0.0549863	0.604822	97	0.178904	0.012155	0.914304
M93	Other osteochondropathies	873	0.173761	83	0.178131	0.0248846	0.81624	93	0.171527	-0.0129655	0.956695
B54	Unspecified malaria	868	0.172766	71	0.152377	-0.125793	0.348065	97	0.178904	0.0349815	0.744314
M90	Osteopathies in diseases classified elsewhere	865	0.172169	66	0.141646	-0.195466	0.140783	84	0.154927	-0.105701	0.380754
O16	Unspecified maternal hypertension	862	0.171572	79	0.169546	-0.0118965	1	87	0.16046	-0.0670691	0.583963
C16	Malignant neoplasm of stomach	860	0.171174	84	0.180277	0.0519239	0.639986	98	0.180748	0.054541	0.585786
D07	Carcinoma in situ of other and unspecified genital organs	851	0.169382	87	0.186715	0.0975802	0.379044	99	0.182593	0.0752618	0.47638
B18	Chronic viral hepatitis	850	0.169183	75	0.160961	-0.0499007	0.723249	99	0.182593	0.0764403	0.476069
I05	Rheumatic mitral valve diseases	847	0.168586	92	0.197446	0.158307	0.159149	174	0.320921	0.645325	5.76964e-13
H49	Paralytic strabismus	843	0.16779	80	0.171692	0.0230339	0.813216	99	0.182593	0.0846623	0.409703
D52	Folate deficiency anaemia	840	0.167193	69	0.148085	-0.121563	0.371327	110	0.202881	0.193828	0.0623287
O46	Antepartum haemorrhage, not elsewhere classified	837	0.166596	73	0.156669	-0.0615349	0.676747	83	0.153083	-0.0847315	0.504184
O13	Gestational [pregnancy-induced] hypertension without significant proteinuria	836	0.166397	70	0.150231	-0.102369	0.438273	87	0.16046	-0.036388	0.781387
G04	Encephalitis, myelitis and encephalomyelitis	833	0.1658	70	0.150231	-0.0987681	0.47311	112	0.20657	0.220265	0.0320787
F02	Dementia in other diseases classified elsewhere	819	0.163013	69	0.148085	-0.0962006	0.469995	221	0.407606	0.918922	2.22042e-28
J94	Other pleural conditions	818	0.162814	88	0.188861	0.148666	0.189039	112	0.20657	0.238467	0.0200288
K06	Other disorders of gingiva and edentulous alveolar ridge	817	0.162615	100	0.214615	0.277982	0.0106623	115	0.212103	0.26618	0.0092686
O69	Labour and delivery complicated by umbilical cord complications	807	0.160625	67	0.143792	-0.110875	0.429453	78	0.143861	-0.110399	0.394482
Q76	Congenital malformations of spine and bony thorax	807	0.160625	70	0.150231	-0.0670037	0.627879	93	0.171527	0.0658012	0.536027
J95	Postprocedural respiratory disorders, not elsewhere classified	805	0.160226	78	0.1674	0.0438824	0.716736	111	0.204725	0.245525	0.0189774
N05	Unspecified nephritic syndrome	802	0.159629	77	0.165254	0.0346927	0.761925	132	0.243457	0.422918	1.95092e-05
F60	Specific personality disorders	796	0.158435	82	0.175985	0.105211	0.363091	109	0.201037	0.238567	0.0213983
A02	Other salmonella infections	788	0.156843	73	0.156669	-0.00110914	1	89	0.164149	0.0456169	0.689778
C73	Malignant neoplasm of thyroid gland	783	0.155848	72	0.154523	-0.00854863	1	88	0.162305	0.040672	0.689171
L04	Acute lymphadenitis	783	0.155848	61	0.130915	-0.174591	0.215924	82	0.151238	-0.0300673	0.863262
O24	Diabetes mellitus in pregnancy	778	0.154852	74	0.158815	0.0253142	0.805729	86	0.158616	0.0240554	0.818332
H73	Other disorders of tympanic membrane	775	0.154255	76	0.163108	0.0559096	0.622468	88	0.162305	0.0509625	0.645683
B80	Enterobiasis	769	0.153061	88	0.188861	0.210534	0.0655086	101	0.186282	0.196754	0.0669048
C82	Follicular lymphoma	758	0.150872	57	0.122331	-0.210006	0.131229	68	0.125417	-0.185061	0.158411
A40	Streptococcal septicaemia	755	0.150274	62	0.133061	-0.121832	0.379532	86	0.158616	0.0541228	0.641328
J86	Pyothorax	753	0.149876	68	0.145938	-0.0266661	0.900231	88	0.162305	0.0798206	0.484686
D89	Other disorders involving the immune mechanism, not elsewhere classified	751	0.149478	63	0.135208	-0.100488	0.48863	105	0.193659	0.259389	0.0152634
C85	Oth and unspecified types of non-Hodgkin lymphoma	745	0.148284	61	0.130915	-0.124761	0.376083	78	0.143861	-0.0303274	0.859886
M12	Other specific arthropathies	741	0.147488	75	0.160961	0.0875269	0.450907	92	0.169682	0.140401	0.198517
G90	Disorders of autonomic nervous system	739	0.14709	69	0.148085	0.00675014	0.949607	108	0.199192	0.303744	0.00440597
H71	Cholesteatoma of middle ear	737	0.146692	70	0.150231	0.0238782	0.849504	81	0.149394	0.0182837	0.859486
J42	Unspecified chronic bronchitis	729	0.145099	59	0.126623	-0.136399	0.337515	83	0.153083	0.0536563	0.635548
D32	Benign neoplasm of meninges	713	0.141915	80	0.171692	0.190773	0.110588	87	0.16046	0.122994	0.282518
D56	Thalassaemia	711	0.141517	62	0.133061	-0.0616935	0.698369	81	0.149394	0.0542654	0.631379
J61	Pneumoconiosis due to asbestos and other mineral fibres	705	0.140323	69	0.148085	0.0539359	0.651418	101	0.186282	0.283772	0.0104214
G12	Spinal muscular atrophy and related syndromes	700	0.139327	31	0.0665307	-0.73989	1.03166e-05	378	0.697173	1.61581	1.0066e-112
Q23	Congenital malformations of aortic and mitral valves	689	0.137138	64	0.137354	0.00157523	0.947899	83	0.153083	0.110134	0.331378
M92	Other juvenile osteochondrosis	688	0.136939	76	0.163108	0.175137	0.15258	82	0.151238	0.0994429	0.394295
I30	Acute pericarditis	686	0.136541	63	0.135208	-0.00982505	1	86	0.158616	0.150083	0.201683
D57	Sickle-cell disorders	679	0.135148	73	0.156669	0.147984	0.23807	115	0.212103	0.451465	1.96668e-05
C92	Myeloid leukemia	677	0.134749	66	0.141646	0.0499998	0.692507	81	0.149394	0.103296	0.390442
G61	Inflammatory polyneuropathy	675	0.134351	61	0.130915	-0.0259423	0.894796	88	0.162305	0.189296	0.0988041
H55	Nystagmus and other irregular eye movements	672	0.133754	62	0.133061	-0.00519966	1	83	0.153083	0.135164	0.243158
G82	Paraplegia and tetraplegia	671	0.133555	63	0.135208	0.0123145	0.894605	89	0.164149	0.206565	0.0754565
A16	Respiratory tuberculosis, not confirmed bacteriologically or histologically	665	0.132361	54	0.115892	-0.133045	0.383907	70	0.129106	-0.0249318	0.900935
D47	Oth neoplm of uncrt behav of lymphoid, hematpoetc & rel tiss	663	0.131963	63	0.135208	0.0243278	0.841484	81	0.149394	0.124231	0.292639
I37	Pulmonary valve disorders	662	0.131764	64	0.137354	0.0416163	0.738893	87	0.16046	0.197322	0.084313
Q63	Other congenital malformations of kidney	661	0.131565	57	0.122331	-0.0728666	0.639348	77	0.142017	0.0765788	0.534176
D01	Carcinoma in situ of other and unspecified digestive organs	661	0.131565	56	0.120185	-0.0905891	0.591337	68	0.125417	-0.0479165	0.754766
L56	Other acute skin changes due to ultraviolet radiation	655	0.130371	65	0.1395	0.0678014	0.592288	84	0.154927	0.17282	0.136225
G37	Other demyelinating diseases of central nervous system	651	0.129574	66	0.141646	0.0891715	0.50212	127	0.234235	0.593116	9.87626e-09
H27	Other disorders of lens	650	0.129375	51	0.109454	-0.167428	0.277647	65	0.119884	-0.0762917	0.613531
O30	Multiple gestation	641	0.127584	63	0.135208	0.0581336	0.635841	78	0.143861	0.120223	0.313795
L94	Other localised connective tissue disorders	627	0.124797	53	0.113746	-0.0928385	0.581501	97	0.178904	0.360693	0.00136077
C22	Malignant neoplasm of liver and intrahepatic bile ducts	622	0.123802	59	0.126623	0.0225606	0.836568	69	0.127262	0.0275991	0.79749
I99	Other and unspecified disorders of circulatory system	615	0.122409	59	0.126623	0.0338966	0.782061	84	0.154927	0.235912	0.0475534
F29	Unspecified nonorganic psychosis	607	0.120817	58	0.124477	0.0298885	0.834409	81	0.149394	0.212598	0.0819203
E29	Testicular dysfunction	600	0.119423	60	0.128769	0.0754715	0.575808	67	0.123573	0.034205	0.793684
I98	Other disorders of circulatory system in diseases classified elsewhere	598	0.119025	43	0.0922846	-0.254753	0.11823	52	0.0959073	-0.216215	0.145156
Q38	Other congenital malformations of tongue, mouth and pharynx	596	0.118627	49	0.105161	-0.120631	0.479195	63	0.116195	-0.0207376	0.947573
N46	Male infertility	593	0.11803	53	0.113746	-0.0370149	0.88756	60	0.110662	-0.0645339	0.691924
F51	Nonorganic sleep disorders	586	0.116637	56	0.120185	0.0300051	0.831519	73	0.134639	0.143712	0.237126
C19	Malignant neoplasm of rectosigmoid junction	586	0.116637	54	0.115892	-0.00641197	1	63	0.116195	-0.00379641	1
M60	Myositis	585	0.116438	40	0.0858461	-0.305141	0.0617396	74	0.136484	0.159046	0.211161
J37	Chronic laryngitis and laryngotracheitis	584	0.116239	51	0.109454	-0.060214	0.77545	56	0.103285	-0.118296	0.423986
F22	Persistent delusional disorders	582	0.115841	67	0.143792	0.216432	0.104433	90	0.165993	0.360228	0.0021617
Q53	Undescended testicle	582	0.115841	69	0.148085	0.245889	0.0572159	77	0.142017	0.203989	0.0998763
C62	Malignant neoplasm of testis	578	0.115045	58	0.124477	0.0788628	0.568652	63	0.116195	0.00996616	0.946823
O14	Gestational [pregnancy-induced] hypertension with significant proteinuria	577	0.114846	58	0.124477	0.0805974	0.568305	69	0.127262	0.10276	0.425256
O62	Abnormalities of forces of labour	573	0.114049	57	0.122331	0.070208	0.616258	69	0.127262	0.109728	0.386396
C53	Malignant neoplasm of cervix uteri	570	0.113452	58	0.124477	0.0928248	0.474188	68	0.125417	0.100361	0.422765
K38	Other diseases of appendix	565	0.112457	60	0.128769	0.135613	0.314457	65	0.119884	0.0640511	0.637658
G96	Other disorders of central nervous system	561	0.111661	49	0.105161	-0.0600364	0.771057	68	0.125417	0.116303	0.346764
N71	Inflammatory disease of uterus, except cervix	560	0.111462	44	0.0944307	-0.165999	0.341678	55	0.10144	-0.0943178	0.540686
I33	Acute and subacute endocarditis	559	0.111263	46	0.098723	-0.119709	0.466106	74	0.136484	0.20456	0.106978
M88	Paget's disease of bone [osteitis deformans]	554	0.110268	54	0.115892	0.0498228	0.71567	67	0.123573	0.114038	0.378401
E46	Unspecified protein-energy malnutrition	549	0.109272	59	0.126623	0.147543	0.274743	77	0.142017	0.262426	0.036212
Q43	Other congenital malformations of intestine	547	0.108874	52	0.1116	0.0247579	0.825993	61	0.112507	0.0328614	0.78434
O64	Obstructed labour due to malposition and malpresentation of foetus	543	0.108078	46	0.098723	-0.0906346	0.604795	56	0.103285	-0.0454143	0.836017
E79	Disorders of purine and pyrimidine metabolism	542	0.107879	44	0.0944307	-0.133288	0.457834	62	0.114351	0.0583452	0.631191
L68	Hypertrichosis	541	0.10768	57	0.122331	0.127707	0.340379	64	0.11804	0.0919327	0.492339
H59	Postprocedural disorders of eye and adnexa, not elsewhere classified	536	0.106685	48	0.103015	-0.0350393	0.881925	57	0.105129	-0.0147056	1
H46	Optic neuritis	533	0.106088	47	0.100869	-0.0504962	0.822929	84	0.154927	0.37917	0.00215426
J46	Status asthmaticus	531	0.10569	54	0.115892	0.0922316	0.504032	66	0.121729	0.141444	0.269399
D37	Neoplasm of uncrt behavior of oral cavity and dgstv organs	524	0.104296	49	0.105161	0.00826905	0.940187	59	0.108818	0.0424951	0.726969
J91	Pleural effusion in conditions classified elsewhere	520	0.1035	45	0.0965769	-0.0693069	0.706027	57	0.105129	0.0156335	0.888283
G60	Hereditary and idiopathic neuropathy	518	0.103102	46	0.098723	-0.0434475	0.879706	76	0.140172	0.307518	0.0151743
N49	Inflammatory disorders of male genital organs, not elsewhere classified	517	0.102903	52	0.1116	0.0811886	0.547477	61	0.112507	0.0892909	0.483281
B24	Unspecified human immunodeficiency virus [hiv] disease	516	0.102704	49	0.105161	0.0236735	0.879811	68	0.125417	0.20002	0.124253
E13	Other specified diabetes mellitus	515	0.102505	43	0.0922846	-0.105143	0.594309	67	0.123573	0.187129	0.161263
B49	Unspecified mycosis	514	0.102306	51	0.109454	0.0676318	0.650086	66	0.121729	0.174018	0.182988
O06	Unspecified abortion	512	0.101908	58	0.124477	0.200274	0.152636	66	0.121729	0.177921	0.18184
J99	Respiratory disorders in diseases classified elsewhere	509	0.101311	50	0.107308	0.0575867	0.7039	102	0.188126	0.619756	1.10926e-07
G70	Myasthenia gravis and other myoneural disorders	508	0.101112	48	0.103015	0.0186725	0.878953	70	0.129106	0.244686	0.057958
A87	Viral meningitis	508	0.101112	50	0.107308	0.0595564	0.648869	60	0.110662	0.090323	0.47958
F09	Unspecified organic or symptomatic mental disorder	506	0.100714	52	0.1116	0.10273	0.493455	65	0.119884	0.174435	0.180007
E73	Lactose intolerance	504	0.100316	53	0.113746	0.125777	0.361938	59	0.108818	0.0814719	0.52278
A07	Other protozoal intestinal diseases	504	0.100316	49	0.105161	0.0472383	0.759837	58	0.106974	0.0643488	0.618495
A80	Acute poliomyelitis	503	0.100117	39	0.0837	-0.179276	0.315858	51	0.094063	-0.0624352	0.720272
L93	Lupus erythematosus	499	0.0993205	33	0.070823	-0.338492	0.0613687	185	0.341209	1.23656	5.00709e-38
H17	Corneal scars and opacities	499	0.0993205	46	0.098723	-0.00603945	1	57	0.105129	0.0569146	0.667636
F30	Manic episode	498	0.0991214	55	0.118038	0.174853	0.221434	70	0.129106	0.264587	0.0400961
G52	Disorders of other cranial nerves	493	0.0981262	42	0.0901384	-0.084992	0.641973	61	0.112507	0.136898	0.315176
I36	Nonrheumatic tricuspid valve disorders	487	0.096932	43	0.0922846	-0.0491806	0.815231	84	0.154927	0.469518	0.000168006
M99	Biomechanical lesions, not elsewhere classified	484	0.0963349	50	0.107308	0.107965	0.437955	60	0.110662	0.138793	0.310823
I88	Nonspecific lymphadenitis	467	0.0929512	42	0.0901384	-0.0307571	0.936544	47	0.0866855	-0.0698552	0.709855
N77	Vulvovaginal ulceration and inflammation in diseases classified elsewhere	463	0.0921551	38	0.0815538	-0.122323	0.521177	49	0.0903742	-0.0195318	1
G72	Other myopathies	450	0.0895676	41	0.0879923	-0.0177602	1	66	0.121729	0.307117	0.0254544
M34	Systemic sclerosis	449	0.0893685	47	0.100869	0.121165	0.419977	93	0.171527	0.652835	8.9911e-08
F81	Specific developmental disorders of scholastic skills	448	0.0891695	33	0.070823	-0.23056	0.219582	51	0.094063	0.0534908	0.705563
N04	Nephrotic syndrome	447	0.0889705	40	0.0858461	-0.0357799	0.935095	65	0.119884	0.298527	0.0301618
A60	Anogenital herpesviral [herpes simplex] infections	446	0.0887714	46	0.098723	0.106338	0.466748	55	0.10144	0.133528	0.365097
D62	Acute posthaemorrhagic anaemia	445	0.0885724	38	0.0815538	-0.0826307	0.683227	49	0.0903742	0.0201599	0.879276
E85	Amyloidosis	439	0.0873781	39	0.0837	-0.0430443	0.869607	59	0.108818	0.219644	0.112472
C49	Malignant neoplasm of other connective and soft tissue	438	0.0871791	49	0.105161	0.187711	0.22163	58	0.106974	0.204814	0.149488
B44	Aspergillosis	436	0.086781	38	0.0815538	-0.0621792	0.804471	58	0.106974	0.209395	0.148497
F99	Mental disorder, not otherwise specified	434	0.0863829	33	0.070823	-0.198778	0.318163	44	0.0811524	-0.0625174	0.757626
E74	Other disorders of carbohydrate metabolism	432	0.0859849	44	0.0944307	0.093757	0.564109	60	0.110662	0.252558	0.0679992
I81	Portal vein thrombosis	428	0.0851887	35	0.0751154	-0.125952	0.558701	40	0.0737749	-0.14398	0.43518
O66	Other obstructed labour	425	0.0845916	51	0.109454	0.257915	0.0838838	58	0.106974	0.23497	0.10622
E34	Other endocrine disorders	424	0.0843926	40	0.0858461	0.017094	0.867859	55	0.10144	0.184162	0.190517
Q24	Other congenital malformations of heart	420	0.0835964	47	0.100869	0.187996	0.213053	65	0.119884	0.360882	0.00899305
D80	Immunodeficiency with predominantly antibody defects	420	0.0835964	35	0.0751154	-0.107066	0.613455	56	0.103285	0.211686	0.14131
C45	Mesothelioma	420	0.0835964	48	0.103015	0.209071	0.183399	54	0.0995961	0.175281	0.2155
L55	Sunburn	412	0.0820041	44	0.0944307	0.141221	0.355422	48	0.0885299	0.0766657	0.582354
J80	Adult respiratory distress syndrome	410	0.081606	31	0.0665307	-0.204407	0.304943	48	0.0885299	0.0815388	0.580898
O21	Excessive vomiting in pregnancy	407	0.0810089	41	0.0879923	0.0827304	0.610439	51	0.094063	0.149535	0.305445
F12	Mental and behavioural disorders due to use of cannabinoids	405	0.0806108	45	0.0965769	0.180865	0.236704	53	0.0977517	0.192968	0.180497
N26	Unspecified contracted kidney	403	0.0802127	26	0.0558	-0.363196	0.0821916	55	0.10144	0.235001	0.114115
A05	Other bacterial foodborne intoxications	399	0.0794166	27	0.0579461	-0.315443	0.117507	37	0.0682418	-0.151779	0.419184
C81	Hodgkin lymphoma	398	0.0792175	45	0.0965769	0.198314	0.200937	58	0.106974	0.300657	0.0394136
I97	Postprocedural disorders of circulatory system, not elsewhere classified	391	0.0778243	26	0.0558	-0.332938	0.112792	36	0.0663974	-0.158928	0.413883
F48	Other neurotic disorders	388	0.0772271	40	0.0858461	0.105876	0.488373	50	0.0922186	0.17756	0.227039
Q89	Other congenital malformations, not elsewhere classified	388	0.0772271	36	0.0772615	0.000466126	1	42	0.0774636	0.00305979	0.935282
G97	Postprocedural disorders of nervous system, not elsewhere classified	385	0.07663	42	0.0901384	0.162492	0.29793	62	0.114351	0.400654	0.00504705
G11	Hereditary ataxia	385	0.07663	28	0.0600923	-0.243297	0.250102	55	0.10144	0.280727	0.0535686
F66	Psychological and behavioural disorders associated with sexual development and orientation	382	0.0760329	37	0.0794077	0.0434749	0.792267	43	0.079308	0.0422162	0.805839
C32	Malignant neoplasm of larynx	373	0.0742416	47	0.100869	0.306761	0.05342	50	0.0922186	0.217016	0.162336
F44	Dissociative [conversion] disorders	362	0.0720521	38	0.0815538	0.123963	0.472048	56	0.103285	0.360406	0.0163107
G06	Intracranial and intraspinal abscess and granuloma	362	0.0720521	28	0.0600923	-0.181643	0.412837	35	0.064553	-0.109987	0.611155
Q05	Spina bifida	361	0.0718531	30	0.0643846	-0.10983	0.649598	36	0.0663974	-0.0790255	0.734694
D48	Neoplasm of uncertain behavior of other and unsp sites	358	0.071256	42	0.0901384	0.235255	0.150614	44	0.0811524	0.130141	0.400188
G59	Mononeuropathy in diseases classified elsewhere	357	0.0710569	32	0.0686769	-0.0340931	0.927565	56	0.103285	0.374324	0.0124306
J17	Pneumonia in diseases classified elsewhere	357	0.0710569	33	0.070823	-0.00329932	1	52	0.0959073	0.300145	0.0453
F25	Schizoaffective disorders	354	0.0704598	31	0.0665307	-0.0574195	0.854736	39	0.0719305	0.0206754	0.864964
C09	Malignant neoplasm of tonsil	353	0.0702608	28	0.0600923	-0.156445	0.519008	33	0.0608643	-0.143676	0.491841
Q85	Phakomatoses, not elsewhere classified	351	0.0698627	27	0.0579461	-0.187153	0.405557	35	0.064553	-0.0791032	0.731219
D59	Acquired haemolytic anaemia	350	0.0696637	37	0.0794077	0.131013	0.464595	54	0.0995961	0.357737	0.018378
D33	Benign neoplasm of brain and oth prt central nervous system	350	0.0696637	40	0.0858461	0.209038	0.203353	42	0.0774636	0.106188	0.495543
N11	Chronic tubulo-interstitial nephritis	349	0.0694646	34	0.0729692	0.0492706	0.78289	47	0.0866855	0.22164	0.149796
C80	Malignant neoplasm without specification of site	347	0.0690665	29	0.0622384	-0.104171	0.644189	35	0.064553	-0.0676325	0.795514
M49	Spondylopathies in diseases classified elsewhere	346	0.0688675	35	0.0751154	0.086876	0.581821	41	0.0756192	0.093567	0.548412
G41	Status epilepticus	345	0.0686685	29	0.0622384	-0.0983866	0.710092	47	0.0866855	0.233175	0.146568
O35	Maternal care for known or suspected foetal abnormality and damage	345	0.0686685	41	0.0879923	0.248151	0.142836	46	0.0848411	0.211651	0.172476
L51	Erythema multiforme	343	0.0682704	30	0.0643846	-0.0586425	0.852465	38	0.0700861	0.0262715	0.862676
D35	Benign neoplasm of other and unspecified endocrine glands	340	0.0676733	34	0.0729692	0.0754309	0.64274	40	0.0737749	0.0863571	0.603181
B85	Pediculosis and phthiriasis	337	0.0670762	37	0.0794077	0.168889	0.308052	46	0.0848411	0.235128	0.142077
O23	Infections of genito-urinary tract in pregnancy	337	0.0670762	34	0.0729692	0.0842391	0.640727	39	0.0719305	0.069946	0.663403
N82	Fistulae involving female genital tract	337	0.0670762	34	0.0729692	0.0842391	0.640727	38	0.0700861	0.0439381	0.793603
L95	Vasculitis limited to skin, not elsewhere classified	334	0.066479	35	0.0751154	0.122219	0.455668	53	0.0977517	0.385849	0.0125191
Q60	Renal agenesis and other reduction defects of kidney	333	0.06628	39	0.0837	0.233523	0.162908	49	0.0903742	0.310307	0.0467742
K73	Chronic hepatitis, not elsewhere classified	331	0.0658819	28	0.0600923	-0.0920449	0.705164	38	0.0700861	0.0619239	0.725015
O41	Other disorders of amniotic fluid and membranes	331	0.0658819	28	0.0600923	-0.0920449	0.705164	35	0.064553	-0.0203909	1
G71	Primary disorders of muscles	328	0.0652848	33	0.070823	0.0814502	0.636451	42	0.0774636	0.17117	0.292284
Q27	Other congenital malformations of peripheral vascular system	327	0.0650858	37	0.0794077	0.199031	0.257965	50	0.0922186	0.348721	0.0292448
O91	Infections of breast associated with childbirth	327	0.0650858	35	0.0751154	0.143419	0.396255	44	0.0811524	0.220782	0.161729
F11	Mental and behavioural disorders due to use of opioids	324	0.0644886	23	0.0493615	-0.267497	0.247053	29	0.0534868	-0.187188	0.369675
O90	Complications of the puerperium, not elsewhere classified	323	0.0642896	27	0.0579461	-0.103953	0.700823	32	0.0590199	-0.0855818	0.720251
E56	Other vitamin deficiencies	321	0.0638915	28	0.0600923	-0.0613454	0.847588	43	0.079308	0.216305	0.184301
A46	Erysipelas	320	0.0636925	33	0.070823	0.106174	0.565817	43	0.079308	0.219427	0.183374
C17	Malignant neoplasm of small intestine	320	0.0636925	25	0.0536538	-0.171628	0.497925	29	0.0534868	-0.174755	0.416335
O86	Other puerperal infections	318	0.0632944	24	0.0515077	-0.206202	0.382042	34	0.0627086	-0.0093037	1
A69	Other spirochaetal infections	317	0.0630954	36	0.0772615	0.202689	0.250877	43	0.079308	0.228852	0.155084
D46	Myelodysplastic syndromes	317	0.0630954	33	0.070823	0.115605	0.501953	43	0.079308	0.228852	0.155084
Q50	Congenital malformations of ovaries, fallopian tubes and broad ligaments	317	0.0630954	27	0.0579461	-0.0851889	0.771347	31	0.0571755	-0.0985882	0.651877
B17	Other acute viral hepatitis	315	0.0626973	28	0.0600923	-0.0424639	0.922791	35	0.064553	0.0291926	0.856763
L52	Erythema nodosum	314	0.0624983	32	0.0686769	0.0943135	0.563632	44	0.0811524	0.261375	0.108106
Q87	Other specified congenital malformation syndromes affecting multiple systems	314	0.0624983	23	0.0493615	-0.236121	0.327347	30	0.0553312	-0.121885	0.585437
Q65	Congenital deformities of hip	313	0.0622992	33	0.070823	0.128319	0.498507	36	0.0663974	0.0637719	0.717593
F80	Specific developmental disorders of speech and language	309	0.0615031	34	0.0729692	0.171064	0.332287	47	0.0866855	0.343445	0.031656
F19	Mental and behavioural disorders due to multiple drug use and use of other psychoactive substances	308	0.061304	21	0.0450692	-0.307842	0.197605	27	0.049798	-0.208013	0.355956
Q67	Congenital musculoskeletal deformities of head, face, spine and chest	308	0.061304	22	0.0472154	-0.261293	0.276416	35	0.064553	0.0516893	0.784339
O73	Retained placenta and membranes, without haemorrhage	307	0.061105	25	0.0536538	-0.130123	0.621935	29	0.0534868	-0.133248	0.580313
K00	Disorders of tooth development and eruption	306	0.0609059	24	0.0515077	-0.167707	0.48923	31	0.0571755	-0.0632454	0.853977
F23	Acute and transient psychotic disorders	304	0.0605079	33	0.070823	0.157513	0.378563	40	0.0737749	0.198376	0.236663
O43	Placental disorders	301	0.0599108	30	0.0643846	0.0720927	0.692775	37	0.0682418	0.130277	0.462176
Q14	Congenital malformations of posterior segment of eye	301	0.0599108	30	0.0643846	0.0720927	0.692775	30	0.0553312	-0.0795706	0.780637
Q12	Congenital lens malformations	301	0.0599108	24	0.0515077	-0.15122	0.550058	30	0.0553312	-0.0795706	0.780637
Q79	Congenital malformations of musculoskeletal system, not elsewhere classified	301	0.0599108	21	0.0450692	-0.284835	0.230116	32	0.0590199	-0.0149904	1
N00	Acute nephritic syndrome	296	0.0589156	26	0.0558	-0.0543644	0.920186	41	0.0756192	0.249771	0.14071
H70	Mastoiditis and related conditions	293	0.0583184	21	0.0450692	-0.257877	0.309986	25	0.0461093	-0.23506	0.297698
B25	Cytomegaloviral disease	292	0.0581194	29	0.0622384	0.0685418	0.688756	39	0.0719305	0.213338	0.226969
O71	Other obstetric trauma	291	0.0579204	24	0.0515077	-0.117409	0.685379	30	0.0553312	-0.0457604	0.924894
C02	Malignant neoplasm of other and unspecified parts of tongue	290	0.0577213	23	0.0493615	-0.15655	0.542582	27	0.049798	-0.147746	0.508068
G64	Other disorders of peripheral nervous system	286	0.0569252	23	0.0493615	-0.142652	0.609091	30	0.0553312	-0.028418	1
M14	Arthropathies in other diseases classified elsewhere	285	0.0567261	23	0.0493615	-0.139147	0.60876	39	0.0719305	0.237616	0.159973
Q44	Congenital malformations of gallbladder, bile ducts and liver	285	0.0567261	29	0.0622384	0.0927696	0.612312	34	0.0627086	0.100301	0.570549
G80	Infantile cerebral palsy	285	0.0567261	21	0.0450692	-0.230174	0.355625	30	0.0553312	-0.0249132	1
A54	Gonococcal infection	282	0.056129	29	0.0622384	0.103364	0.610069	32	0.0590199	0.0502656	0.774975
C21	Malignant neoplasm of anus and anal canal	281	0.05593	24	0.0515077	-0.0824173	0.836821	27	0.049798	-0.116196	0.63107
I15	Secondary hypertension	279	0.0555319	27	0.0579461	0.0425926	0.837094	53	0.0977517	0.565892	0.000387454
D58	Other hereditary haemolytic anaemias	277	0.0551338	34	0.0729692	0.280451	0.126218	43	0.079308	0.363811	0.0298458
F13	Mental and behavioural disorders due to use of sedatives or hypnotics	275	0.0547357	39	0.0837	0.425002	0.0191283	42	0.0774636	0.347513	0.0457562
Q25	Congenital malformations of great arteries	271	0.0539396	27	0.0579461	0.0717187	0.677875	40	0.0737749	0.313347	0.0687108
Q39	Congenital malformations of oesophagus	266	0.0529444	29	0.0622384	0.161823	0.402426	39	0.0719305	0.306644	0.081274
G46	Vascular syndromes of brain in cerebrovascular diseases	263	0.0523473	31	0.0665307	0.239905	0.208249	40	0.0737749	0.343327	0.0517095
G53	Cranial nerve disorders in diseases classified elsewhere	262	0.0521482	22	0.0472154	-0.0994251	0.749292	29	0.0534868	0.0253621	0.843554
Q28	Other congenital malformations of circulatory system	260	0.0517502	37	0.0794077	0.428434	0.0211767	45	0.0829967	0.472678	0.0049184
B16	Acute hepatitis b	258	0.0513521	27	0.0579461	0.120868	0.523529	33	0.0608643	0.170035	0.372423
J85	Abscess of lung and mediastinum	257	0.051153	29	0.0622384	0.196261	0.338128	36	0.0663974	0.260987	0.139535
C84	Mature T/NK-cell lymphomas	254	0.0505559	27	0.0579461	0.136507	0.519559	34	0.0627086	0.21554	0.232764
O44	Placenta praevia	250	0.0497598	29	0.0622384	0.22389	0.237946	33	0.0608643	0.20155	0.269799
H51	Other disorders of binocular movement	247	0.0491626	23	0.0493615	0.00403924	1	31	0.0571755	0.151071	0.417907
E20	Hypoparathyroidism	246	0.0489636	27	0.0579461	0.168525	0.384927	36	0.0663974	0.30475	0.0878553
G21	Secondary parkinsonism	244	0.0485655	25	0.0536538	0.0996706	0.585189	49	0.0903742	0.62143	0.000227583
L12	Pemphigoid	244	0.0485655	23	0.0493615	0.0162672	0.91246	34	0.0627086	0.255725	0.157027
J14	Pneumonia due to haemophilus influenzae	243	0.0483665	27	0.0579461	0.180801	0.380962	37	0.0682418	0.344442	0.0550617
H30	Chorioretinal inflammation	243	0.0483665	24	0.0515077	0.0629788	0.741567	27	0.049798	0.0291884	0.837563
B33	Other viral diseases, not elsewhere classified	239	0.0475703	21	0.0450692	-0.0540364	0.911428	36	0.0663974	0.333631	0.0666063
N44	Torsion of testis	233	0.0463761	24	0.0515077	0.104982	0.576457	29	0.0534868	0.14272	0.465006
L66	Cicatricial alopecia [scarring hair loss]	229	0.0455799	21	0.0450692	-0.0112735	1	26	0.0479537	0.0508064	0.7519
F07	Personality and behavioural disorders due to brain disease, damage and dysfunction	228	0.0453809	25	0.0536538	0.167543	0.428476	31	0.0571755	0.231151	0.247537
O92	Other disorders of breast and lactation associated with childbirth	228	0.0453809	22	0.0472154	0.0396571	0.820392	25	0.0461093	0.0159323	0.915483
G00	Bacterial meningitis, not elsewhere classified	225	0.0447838	26	0.0558	0.220036	0.306324	33	0.0608643	0.306956	0.113842
J82	Pulmonary eosinophilia, not elsewhere classified	220	0.0437886	23	0.0493615	0.119847	0.564389	27	0.049798	0.128654	0.519024
C24	Malignant neoplasm of other and unsp parts of biliary tract	215	0.0427934	29	0.0622384	0.374775	0.0650177	33	0.0608643	0.352437	0.0676008
H06	Disorders of lachrymal system and orbit in diseases classified elsewhere	214	0.0425944	22	0.0472154	0.103027	0.639514	28	0.0516424	0.192711	0.328739
C78	Secondary malignant neoplasm of resp and digestive organs	213	0.0423953	21	0.0450692	0.0612109	0.725663	28	0.0516424	0.197397	0.327184
H58	Other disorders of eye and adnexa in diseases classified elsewhere	212	0.0421963	22	0.0472154	0.112426	0.558898	29	0.0534868	0.237214	0.23125
M30	Polyarteritis nodosa and related conditions	211	0.0419972	22	0.0472154	0.117159	0.557229	36	0.0663974	0.458288	0.0134391
Q52	Other congenital malformations of female genitalia	210	0.0417982	25	0.0536538	0.249817	0.240476	27	0.049798	0.175201	0.380335
B30	Viral conjunctivitis	207	0.0412011	26	0.0558	0.303449	0.156601	31	0.0571755	0.327816	0.0996831
I66	Occlusion and stenosis of cerebral arteries, not resulting in cerebral infarction	206	0.041002	22	0.0472154	0.141159	0.551102	28	0.0516424	0.230827	0.268674
P96	Other conditions originating in the perinatal period	205	0.040803	23	0.0493615	0.1905	0.403824	26	0.0479537	0.16155	0.436346
A48	Other bacterial diseases, not elsewhere classified	203	0.0404049	22	0.0472154	0.155835	0.472174	29	0.0534868	0.28061	0.150626
C69	Malignant neoplasm of eye and adnexa	202	0.0402059	22	0.0472154	0.160775	0.470734	27	0.049798	0.214057	0.3143
B50	Plasmodium falciparum malaria	191	0.0380165	25	0.0536538	0.344683	0.111227	38	0.0700861	0.612008	0.00111639
C01	Malignant neoplasm of base of tongue	191	0.0380165	25	0.0536538	0.344683	0.111227	25	0.0461093	0.193075	0.357822
K03	Other diseases of hard tissues of teeth	189	0.0376184	23	0.0493615	0.271794	0.216811	26	0.0479537	0.242845	0.248895
C77	Secondary and unspecified malignant neoplasm of lymph nodes	184	0.0366232	22	0.0472154	0.254142	0.259224	27	0.049798	0.307421	0.131595
H95	Postprocedural disorders of ear and mastoid process, not elsewhere classified	172	0.0342347	22	0.0472154	0.321603	0.155601	24	0.0442649	0.257051	0.228384
J21	Acute bronchiolitis	166	0.0330405	23	0.0493615	0.401591	0.0875612	30	0.0553312	0.51582	0.0150873
N27	Small kidney of unknown cause	152	0.0302539	22	0.0472154	0.445251	0.0559942	33	0.0608643	0.699338	0.000682581

## Sheet: ST3
ST3. Details of proteins on the Olink Explore 3k platform.
UKBPPP ProteinID	Olink ID	Assay Target	Protein panel	Gene symbol	UniProt	Gene CHROM	Gene start	Gene end	Dilution factor	% of samples below LOD	Coefficient of variation (median %)	% of data failing QC	ICC (interclass correlation) of sample age
A1BG:P04217:OID30771:v1	OID30771	A1BG	Inflammation_II	A1BG	P04217	19	58345178	58353492	1:100000	0.000806535	3.91027	0	0.003475
AAMDC:Q9H7C9:OID30236:v1	OID30236	AAMDC	Cardiometabolic_II	AAMDC	Q9H7C9	11	77821109	77918432	1:1	0.00818547	5.36832	0	0.048915
AARSD1:Q9BTE6:OID21311:v1	OID21311	AARSD1	Oncology	AARSD1	Q9BTE6	17	42950526	42964498	1:1	0.000446214	4.72012	0	0.092459
ABCA2:Q9BZC7:OID30146:v1	OID30146	ABCA2	Cardiometabolic_II	ABCA2	Q9BZC7	9	137007234	137028915	1:1	0.0314549	12.0615	0	0.003752
ABHD14B:Q96IU4:OID20921:v1	OID20921	ABHD14B	Neurology	ABHD14B	Q96IU4	3	51968510	51983409	1:1	0.000343242	8.80254	0.00300336	0.07072
ABL1:P00519:OID21280:v1	OID21280	ABL1	Oncology	ABL1	P00519	9	130713016	130887675	1:1	0.000377566	6.10042	0	0.100211
ABO:P16442:OID30675:v1	OID30675	ABO	Inflammation_II	ABO	P16442	9	133233278	133276024	1:1000	0.451522	5.89647	0	0.02895
ABRAXAS2:Q15018:OID30130:v1	OID30130	ABRAXAS2	Cardiometabolic_II	ABRAXAS2	Q15018	10	124801819	124836667	1:1	0.110873	9.85333	0	0.069199
ACAA1:P09110:OID21269:v1	OID21269	ACAA1	Oncology	ACAA1	P09110	3	38103129	38137242	1:1	0.170128	13.2221	0	0.017768
ACADM:P11310:OID31277:v1	OID31277	ACADM	Oncology_II	ACADM	P11310	1	75724431	75787575	1:1	0.706833	7.4357	0	0.005843
ACADSB:P45954:OID30356:v1	OID30356	ACADSB	Cardiometabolic_II	ACADSB	P45954	10	123008979	123058290	1:10	0.0478601	17.8632	0	0.036854
ACAN:P16112:OID20159:v1	OID20159	ACAN	Cardiometabolic	ACAN	P16112	15	88803436	88875353	1:10	0.00125279	6.16677	0.00899262	0.005949
ACE:P12821:OID30696:v1	OID30696	ACE	Inflammation_II	ACE	P12821	17	63477061	63498380	1:1000	0.706147	6.19135	0	0.007473
ACE2:Q9BYF1:OID20105:v1	OID20105	ACE2	Cardiometabolic	ACE2	Q9BYF1	X	15494566	15607236	1:1	0.000411876	6.40765	0	0.005343
ACHE:P22303:OID30585:v1	OID30585	ACHE	Inflammation_II	ACHE	P22303	7	100889994	100896974	1:10	0.000600611	5.16941	0	0.010369
ACOT13:Q9NPJ3:OID31522:v1	OID31522	ACOT13	Oncology_II	ACOT13	Q9NPJ3	6	24667035	24705065	1:1	0.00398119	14.8036	0	0.054318
ACOX1:Q15067:OID20124:v1	OID20124	ACOX1	Cardiometabolic	ACOX1	Q15067	17	75941507	75979177	1:10	0.67781	11.7247	0	0.023884
ACP1:P24666:OID30524:v1	OID30524	ACP1	Inflammation_II	ACP1	P24666	2	264140	278283	1:1	0.225384	7.80982	0	0.036246
ACP5:P13686:OID20314:v1	OID20314	ACP5	Cardiometabolic	ACP5	P13686	19	11574660	11579008	1:100	0.000291745	4.89442	0.00751673	0.006369
ACP6:Q9NPH0:OID21432:v1	OID21432	ACP6	Oncology	ACP6	Q9NPH0	1	147629652	147670524	1:1	0.000600673	3.60362	0.0014931	0.006722
ACRBP:Q8NEB7:OID31385:v1	OID31385	ACRBP	Oncology_II	ACRBP	Q8NEB7	12	6638075	6647433	1:1	0.057487	7.72859	0	0.038899
ACRV1:P26436:OID30513:v1	OID30513	ACRV1	Inflammation_II	ACRV1	P26436	11	125671522	125680874	1:1	0.430844	6.60432	0	0.006366
ACSL1:P33121:OID30080:v1	OID30080	ACSL1	Cardiometabolic_II	ACSL1	P33121	4	184755595	184826818	1:1	0.881457	5.56727	0	0.003069
ACTA2:P62736:OID20079:v1	OID20079	ACTA2	Cardiometabolic	ACTA2	P62736	10	88935074	88991339	1:1	0.0377038	7.63751	0	0.003445
ACTN2:P35609:OID30192:v1	OID30192	ACTN2	Cardiometabolic_II	ACTN2	P35609	1	236664141	236764631	1:1	0.162079	8.57581	0	0.007182
ACTN4:O43707:OID20435:v1	OID20435	ACTN4	Inflammation	ACTN4	O43707	19	38647649	38731589	1:1	0.865389	6.8453	0	0.003254
ACVRL1:P37023:OID20999:v1	OID20999	ACVRL1	Neurology	ACVRL1	P37023	12	51906908	51923361	1:1	0.000188783	5.84487	0.0014931	0.003532
ACY1:Q03154:OID20137:v1	OID20137	ACY1	Cardiometabolic	ACY1	Q03154	3	51983340	51989197	1:10	0.000394714	5.42481	0	0.006951
ACY3:Q96HD9:OID30086:v1	OID30086	ACY3	Cardiometabolic_II	ACY3	Q96HD9	11	67642555	67650730	1:1	0.000720733	6.68792	0	0.003503
ACYP1:P07311:OID30642:v1	OID30642	ACYP1	Inflammation_II	ACYP1	P07311	14	75053237	75069483	1:10	0.000652092	5.01472	0.00300305	0.088121
ADA:P00813:OID20645:v1	OID20645	ADA	Inflammation	ADA	P00813	20	44619522	44652233	1:1	0.000188796	4.20471	0	0.028647
ADA2:Q9NZK5:OID20394:v1	OID20394	ADA2	Cardiometabolic	ADA2	Q9NZK5	22	17178790	17258235	1:1000	0.000326068	5.11048	0.0104685	0.003859
ADAM12:O43184:OID30491:v1	OID30491	ADAM12	Inflammation_II	ADAM12	O43184	10	126012381	126388477	1:1	0.104678	8.88882	0	0.002915
ADAM15:Q13444:OID20109:v1	OID20109	ADAM15	Cardiometabolic	ADAM15	Q13444	1	155050566	155062775	1:1	0.000205938	5.92349	0	0.004897
ADAM22:Q9P0K1:OID21001:v1	OID21001	ADAM22	Neurology	ADAM22	Q9P0K1	7	87934143	88202889	1:1	0.000291755	5.54271	0	0.005782
ADAM23:O75077:OID20651:v1	OID20651	ADAM23	Inflammation	ADAM23	O75077	2	206443532	206621127	1:1	0.000137306	3.92499	0	0.00391
ADAM8:P78325:OID21039:v1	OID21039	ADAM8	Neurology	ADAM8	P78325	10	133262420	133276868	1:10	0.000257431	3.9618	0.00151026	0.005204
ADAM9:Q13443:OID31488:v1	OID31488	ADAM9	Oncology_II	ADAM9	Q13443	8	38996754	39105445	1:1	0.000926657	5.64096	0	0.005803
ADAMTS1:Q9UHI8:OID30528:v1	OID30528	ADAMTS1	Inflammation_II	ADAMTS1	Q9UHI8	21	26835755	26845409	1:1	0.658098	7.60305	0	0.003157
ADAMTS13:Q76LX8:OID20249:v1	OID20249	ADAMTS13	Cardiometabolic	ADAMTS13	Q76LX8	9	133414358	133459402	1:100	0.000411876	3.83176	0	0.008437
ADAMTS15:Q8TE58:OID21275:v1	OID21275	ADAMTS15	Oncology	ADAMTS15	Q8TE58	11	130448645	130476645	1:1	0.000223107	6.54286	0	0.015643
ADAMTS16:Q8TE57:OID20089:v1	OID20089	ADAMTS16	Cardiometabolic	ADAMTS16	Q8TE57	5	5140330	5320304	1:1	0.000669298	7.12815	0	0.004184
ADAMTS4:O75173:OID30471:v1	OID30471	ADAMTS4	Inflammation_II	ADAMTS4	O75173	1	161184302	161199054	1:1	0.417939	9.83111	0	0.003874
ADAMTS8:Q9UP79:OID21502:v1	OID21502	ADAMTS8	Oncology	ADAMTS8	Q9UP79	11	130404923	130428609	1:10	0.000223107	4.76921	0	0.00352
ADAMTSL2:Q86TH1:OID30370:v1	OID30370	ADAMTSL2	Cardiometabolic_II	ADAMTSL2	Q86TH1	9	133532164	133575519	1:100	0.000978138	5.93087	0	0.005343
ADAMTSL4:Q6UY14:OID30275:v1	OID30275	ADAMTSL4	Cardiometabolic_II	ADAMTSL4	Q6UY14	1	150549369	150560937	1:1	0.000343206	6.29704	0	0.005214
ADAMTSL5:Q6ZMM2:OID30355:v1	OID30355	ADAMTSL5	Cardiometabolic_II	ADAMTSL5	Q6ZMM2	19	1505022	1513604	1:10	0.00169887	11.6702	0	0.007691
ADCYAP1R1:P41586:OID21188:v1	OID21188	ADCYAP1R1	Oncology	ADCYAP1R1	P41586	7	31052308	31111479	1:1	0.24988	7.76059	0	0.003033
ADD1:P35611:OID30655:v1	OID30655	ADD1	Inflammation_II	ADD1	P35611	4	2843844	2930076	1:10	0.00054913	12.4902	0	0.113999
ADGRB3:O60242:OID20974:v1	OID20974	ADGRB3	Neurology	ADGRB3	O60242	6	68635282	69390571	1:1	0.000223107	4.6342	0.0014931	0.002791
ADGRD1:Q6QNK2:OID30588:v1	OID30588	ADGRD1	Inflammation_II	ADGRD1	Q6QNK2	12	130953907	131141469	1:10	0.000617771	5.04418	0	0.004435
ADGRE1:Q14246:OID31483:v1	OID31483	ADGRE1	Oncology_II	ADGRE1	Q14246	19	6887566	6940459	1:1	0.000858016	5.41008	0	0.002766
ADGRE2:Q9UHX3:OID20755:v1	OID20755	ADGRE2	Inflammation	ADGRE2	Q9UHX3	19	14732392	14778560	1:10	0.000171633	4.96316	0	0.00682
ADGRE5:P48960:OID20260:v1	OID20260	ADGRE5	Cardiometabolic	ADGRE5	P48960	19	14380501	14408725	1:100	0.000257422	4.49185	0.00447915	0.004742
ADGRF5:Q8IZF2:OID30349:v1	OID30349	ADGRF5	Cardiometabolic_II	ADGRF5	Q8IZF2	6	46852522	46954943	1:10	0.000686412	4.78394	0	0.006351
ADGRG1:Q9Y653:OID21294:v1	OID21294	ADGRG1	Oncology	ADGRG1	Q9Y653	16	57610652	57665580	1:1	0.000394728	5.442	0	0.003477
ADGRG2:Q8IZP9:OID20189:v1	OID20189	ADGRG2	Cardiometabolic	ADGRG2	Q8IZP9	X	18989307	19122637	1:10	0.000377553	6.23559	0	0.006545
ADGRV1:Q8WXG9:OID30877:v1	OID30877	ADGRV1	Neurology_II	ADGRV1	Q8WXG9	5	90529344	91164437	1:1	0.753818	10.3003	0	0.00323
ADH1B:P00325:OID30612:v1	OID30612	ADH1B	Inflammation_II	ADH1B	P00325	4	99304971	99352760	1:10	0.00343206	6.80595	0	0.011676
ADH4:P08319:OID20117:v1	OID20117	ADH4	Cardiometabolic	ADH4	P08319	4	99123657	99157792	1:1	0.000617814	5.99967	0	0.005404
ADIPOQ:Q15848:OID30748:v1	OID30748	ADIPOQ	Inflammation_II	ADIPOQ	Q15848	3	186842704	186858463	1:100000	0.00511377	5.64342	0	0.004309
ADM:P35318:OID21467:v1	OID21467	ADM	Oncology	ADM	P35318	11	10305073	10307397	1:1	0.000463376	3.01498	0	0.007796
ADRA2A:P08913:OID30067:v1	OID30067	ADRA2A	Cardiometabolic_II	ADRA2A	P08913	10	111077029	111080907	1:1	0.746765	7.24378	0	0.002371
AFAP1:Q8N556:OID30569:v1	OID30569	AFAP1	Inflammation_II	AFAP1	Q8N556	4	7758714	7939926	1:10	0.785582	9.35982	0	0.010919
AFM:P43652:OID30741:v1	OID30741	AFM	Inflammation_II	AFM	P43652	4	73481745	73504001	1:100000	0.00178467	4.48939	0	0.003436
AFP:P02771:OID20978:v1	OID20978	AFP	Neurology	AFP	P02771	4	73431138	73456174	1:1	0.000326079	4.84286	0.00300336	0.003286
AGBL2:Q5U5Z8:OID30793:v1	OID30793	AGBL2	Neurology_II	AGBL2	Q5U5Z8	11	47659591	47715389	1:1	0.741205	14.9681	0	0.001168
AGER:Q15109:OID20756:v1	OID20756	AGER	Inflammation	AGER	Q15109	6	32180968	32184322	1:10	0.000188796	4.47221	0.00600714	0.005939
AGR2:O95994:OID20896:v1	OID20896	AGR2	Neurology	AGR2	O95994	7	16791811	16833433	1:1	0.269736	15.564	0.00753415	0.003083
AGR3:Q8TD06:OID21243:v1	OID21243	AGR3	Oncology	AGR3	Q8TD06	7	16859412	16881987	1:1	0.468696	9.61393	0.00151026	0.004023
AGRN:O00468:OID20786:v1	OID20786	AGRN	Inflammation	AGRN	O00468	1	1020120	1056118	1:10	0.000205959	5.58938	0	0.006704
AGRP:O00253:OID20658:v1	OID20658	AGRP	Inflammation	AGRP	O00253	16	67482571	67483547	1:1	0.000171633	8.22105	0	0.044247
AGT:P01019:OID30709:v1	OID30709	AGT	Inflammation_II	AGT	P01019	1	230690776	230745576	1:1000	0.000720733	5.53534	0	0.015836
AGXT:P21549:OID20139:v1	OID20139	AGXT	Cardiometabolic	AGXT	P21549	2	240868824	240880502	1:10	0.00181912	6.07339	0	0.0023
AHCY:P23526:OID20199:v1	OID20199	AHCY	Cardiometabolic	AHCY	P23526	20	34280268	34311802	1:10	0.00367256	8.62756	0	0.06819
AHNAK:Q09666:OID30260:v1	OID30260	AHNAK	Cardiometabolic_II	AHNAK	Q09666	11	62433542	62556235	1:1	0.000652092	5.15959	0	0.029987
AHNAK2:Q8IVF2:OID30244:v1	OID30244	AHNAK2	Cardiometabolic_II	AHNAK2	Q8IVF2	14	104937244	104978374	1:1	0.00797954	6.22576	0	0.006066
AHSA1:O95433:OID31379:v1	OID31379	AHSA1	Oncology_II	AHSA1	O95433	14	77457870	77469472	1:1	0.346055	6.3167	0	0.020091
AHSG:P02765:OID30706:v1	OID30706	AHSG	Inflammation_II	AHSG	P02765	3	186613060	186621318	1:1000	0.000703573	6.4224	0	0.004184
AHSP:Q9NZD4:OID21078:v1	OID21078	AHSP	Neurology	AHSP	Q9NZD4	16	31527900	31528803	1:100	0.000394728	4.13601	0.0014931	0.037443
AIDA:Q96BJ3:OID30956:v1	OID30956	AIDA	Neurology_II	AIDA	Q96BJ3	1	222668013	222713210	1:1	0.820486	8.85431	0	0.003218
AIF1:P55008:OID21234:v1	OID21234	AIF1	Oncology	AIF1	P55008	6	31615217	31617021	1:1	0.14538	13.704	0	0.039515
AIF1L:Q9BQI0:OID30204:v1	OID30204	AIF1L	Cardiometabolic_II	AIF1L	Q9BQI0	9	131096476	131123152	1:1	0.0491815	6.0095	0	0.00338
AIFM1:O95831:OID21287:v1	OID21287	AIFM1	Oncology	AIFM1	O95831	X	130124666	130165879	1:1	0.00993684	17.0761	0.0014931	0.04479
AK1:P00568:OID20122:v1	OID20122	AK1	Cardiometabolic	AK1	P00568	9	127866486	127877675	1:10	0.000532006	9.24635	0	0.06504
AK2:P54819:OID31142:v1	OID31142	AK2	Neurology_II	AK2	P54819	1	33007986	33080996	1:1	0.00173319	9.30061	0	0.060157
AKAP12:Q02952:OID30571:v1	OID30571	AKAP12	Inflammation_II	AKAP12	Q02952	6	151239967	151358559	1:10	0.970965	5.09576	0	0.00805
AKR1B1:P15121:OID21244:v1	OID21244	AKR1B1	Oncology	AKR1B1	P15121	7	134442356	134459284	1:1	0.00120135	9.04291	0	0.048414
AKR1B10:O60218:OID30955:v1	OID30955	AKR1B10	Neurology_II	AKR1B10	O60218	7	134527567	134541412	1:1	0.910766	7.18966	0	0.001992
AKR1C4:P17516:OID20062:v1	OID20062	AKR1C4	Cardiometabolic	AKR1C4	P17516	10	5195462	5218949	1:1	0.421829	9.31295	0	0.002439
AKR7L:Q8NHP1:OID30488:v1	OID30488	AKR7L	Inflammation_II	AKR7L	Q8NHP1	1	19265982	19274194	1:1	0.319405	9.07373	0	0.003756
AKT1S1:Q96B36:OID20895:v1	OID20895	AKT1S1	Neurology	AKT1S1	Q96B36	19	49869033	49878459	1:1	0.000360404	9.20196	0	0.096674
AKT2:P31751:OID31052:v1	OID31052	AKT2	Neurology_II	AKT2	P31751	19	40230317	40285536	1:1	0.000308886	8.51174	0	0.075443
AKT3:Q9Y243:OID21197:v1	OID21197	AKT3	Oncology	AKT3	Q9Y243	1	243488233	243851079	1:1	0.140351	10.3349	0.0044793	0.06994
ALCAM:Q13740:OID20273:v1	OID20273	ALCAM	Cardiometabolic	ALCAM	Q13740	3	105366909	105576900	1:100	0.000429037	4.16791	0	0.005803
ALDH1A1:P00352:OID21128:v1	OID21128	ALDH1A1	Neurology	ALDH1A1	P00352	9	72900671	73080442	1:100	0.000429052	5.10066	0	0.036437
ALDH2:P05091:OID31380:v1	OID31380	ALDH2	Oncology_II	ALDH2	P05091	12	111766887	111817532	1:1	0.598003	5.82276	0	0.002119
ALDH3A1:P30838:OID20512:v1	OID20512	ALDH3A1	Inflammation	ALDH3A1	P30838	17	19737984	19748943	1:1	0.00398188	7.37172	0.00151037	0.004198
ALDH5A1:P51649:OID31047:v1	OID31047	ALDH5A1	Neurology_II	ALDH5A1	P51649	6	24494867	24537207	1:1	0.58702	7.20196	0	0.012145
ALMS1:Q8TCU4:OID31275:v1	OID31275	ALMS1	Oncology_II	ALMS1	Q8TCU4	2	73385758	73625166	1:1	0.936867	7.68674	0	0.0058
ALPI:P09923:OID30497:v1	OID30497	ALPI	Inflammation_II	ALPI	P09923	2	232456125	232460753	1:1	0.348354	7.71135	0	0.005461
ALPP:P05187:OID21383:v1	OID21383	ALPP	Oncology	ALPP	P05187	2	232378724	232382889	1:1	0.000377566	5.12767	0	0.003634
AMBN:Q9NP70:OID20437:v1	OID20437	AMBN	Inflammation	AMBN	Q9NP70	4	70592256	70607288	1:1	0.0218832	8.97757	0	0.004145
AMBP:P02760:OID21413:v1	OID21413	AMBP	Oncology	AMBP	P02760	9	114060127	114078328	1:1	0.000291755	3.55701	0.00147594	0.003841
AMDHD2:Q9Y303:OID30366:v1	OID30366	AMDHD2	Cardiometabolic_II	AMDHD2	Q9Y303	16	2520357	2531422	1:100	0.83569	5.1179	0	0.009753
AMFR:Q9UKV5:OID20806:v1	OID20806	AMFR	Neurology	AMFR	Q9UKV5	16	56361452	56425545	1:1	0.296217	11.742	0	0.014992
AMIGO1:Q86WK6:OID30881:v1	OID30881	AMIGO1	Neurology_II	AMIGO1	Q86WK6	1	109504178	109509738	1:1	0.931119	7.31762	0	0.00299
AMIGO2:Q86SJ2:OID21370:v1	OID21370	AMIGO2	Oncology	AMIGO2	Q86SJ2	12	47075707	47079959	1:1	0.000600673	5.26027	0	0.005205
AMN:Q9BXJ7:OID20492:v1	OID20492	AMN	Inflammation	AMN	Q9BXJ7	14	102922663	102933596	1:1	0.262478	10.1422	0	0.003751
AMOT:Q4VCS5:OID30572:v1	OID30572	AMOT	Inflammation_II	AMOT	Q4VCS5	X	112774503	112840831	1:10	0.039606	6.78628	0	0.005615
AMOTL2:Q9Y2J4:OID31351:v1	OID31351	AMOTL2	Oncology_II	AMOTL2	Q9Y2J4	3	134355347	134375479	1:1	0.084137	6.13728	0.00300305	0.023245
AMPD3:Q01432:OID31139:v1	OID31139	AMPD3	Neurology_II	AMPD3	Q01432	11	10308313	10507579	1:1	0.000377527	4.42313	0	0.069727
AMY1A_AMY1B_AMY1C:P0DUB6_P0DTE7_P0DTE8:OID30707:v1	OID30707	AMY1A_AMY1B_AMY1C	Inflammation_II	AMY1A;AMY1B;AMY1C	P0DUB6;P0DTE7;P0DTE8	1;1;1	103655760;103687415;103745323	103664554;103696454;103758726	1:1000	0.00887188	4.01087	0.0539863	0.003877
AMY2A:P04746:OID20333:v1	OID20333	AMY2A	Cardiometabolic	AMY2A	P04746	1	103617427	103625780	1:100	0.0111035	4.30042	0.0494423	0.00194
AMY2B:P19961:OID20340:v1	OID20340	AMY2B	Cardiometabolic	AMY2B	P19961	1	103553815	103579534	1:100	0.01977	4.75203	0.076403	0.00204
ANG:P03950:OID20403:v1	OID20403	ANG	Cardiometabolic	ANG	P03950	14	20684177	20698971	1:1000	0.000326068	6.57974	0.00746525	0.005359
ANGPT1:Q15389:OID20740:v1	OID20740	ANGPT1	Inflammation	ANGPT1	Q15389	8	107249482	107498055	1:10	0.000171633	3.73854	0.00897638	0.013913
ANGPT2:O15123:OID21463:v1	OID21463	ANGPT2	Oncology	ANGPT2	O15123	8	6499632	6563409	1:1	0.000240269	3.65759	0	0.001503
ANGPTL1:O95841:OID20211:v1	OID20211	ANGPTL1	Cardiometabolic	ANGPTL1	O95841	1	178849535	178871077	1:10	0.000617814	5.72449	0.0150335	0.01911
ANGPTL2:Q9UKU9:OID20726:v1	OID20726	ANGPTL2	Inflammation	ANGPTL2	Q9UKU9	9	127087348	127122635	1:10	0.000240286	7.2241	0.00298641	0.008578
ANGPTL3:Q9Y5C1:OID20407:v1	OID20407	ANGPTL3	Cardiometabolic	ANGPTL3	Q9Y5C1	1	62597520	62606313	1:1000	0.000411876	5.35113	0.00598936	0.007322
ANGPTL4:Q9BY76:OID20703:v1	OID20703	ANGPTL4	Inflammation	ANGPTL4	Q9BY76	19	8363289	8374370	1:10	0.000291775	5.12521	0.0014932	0.00734
ANGPTL7:O43827:OID21412:v1	OID21412	ANGPTL7	Oncology	ANGPTL7	O43827	1	11189355	11195981	1:1	0.000343242	3.05912	0	0.002505
ANK2:Q01484:OID30161:v1	OID30161	ANK2	Cardiometabolic_II	ANK2	Q01484	4	112818032	113384221	1:1	0.662268	6.15694	0	0.001283
ANKMY2:Q8IV38:OID30518:v1	OID30518	ANKMY2	Inflammation_II	ANKMY2	Q8IV38	7	16599779	16645817	1:1	0.0345609	9.46096	0	0.082874
ANKRA2:Q9H9E1:OID31173:v1	OID31173	ANKRA2	Oncology_II	ANKRA2	Q9H9E1	5	73552190	73565667	1:1	0.959999	7.53906	0	0.003854
ANKRD54:Q6NXT1:OID21162:v1	OID21162	ANKRD54	Oncology	ANKRD54	Q6NXT1	22	37830855	37849327	1:1	0.00451363	7.73105	0	0.049138
ANP32C:O43423:OID30203:v1	OID30203	ANP32C	Cardiometabolic_II	ANP32C	O43423	4	164197007	16419771	1:1	0.901654	5.99231	0	0.002716
ANPEP:P15144:OID20350:v1	OID20350	ANPEP	Cardiometabolic	ANPEP	P15144	15	89784895	89815401	1:1000	0.000394714	6.08813	0.0029861	0.005524
ANXA1:P04083:OID30617:v1	OID30617	ANXA1	Inflammation_II	ANXA1	P04083	9	73151865	73170393	1:10	0.885318	3.75081	0.00451316	0.032843
ANXA10:Q9UJ72:OID20886:v1	OID20886	ANXA10	Neurology	ANXA10	Q9UJ72	4	168092537	168187736	1:1	0.108173	10.6956	0	0.001197
ANXA11:P50995:OID20583:v1	OID20583	ANXA11	Inflammation	ANXA11	P50995	10	80150889	80205572	1:1	0.000926816	7.3422	0.00151037	0.06451
ANXA2:P07355:OID30263:v1	OID30263	ANXA2	Cardiometabolic_II	ANXA2	P07355	15	60347134	60402883	1:1	0.00530254	6.49123	0.0135052	0.041521
ANXA3:P12429:OID21036:v1	OID21036	ANXA3	Neurology	ANXA3	P12429	4	78551747	78610451	1:10	0.000429052	5.08592	0.00151026	0.081599
ANXA4:P09525:OID20123:v1	OID20123	ANXA4	Cardiometabolic	ANXA4	P09525	2	69644425	69827112	1:10	0.000669298	8.34175	0.00600652	0.077681
ANXA5:P08758:OID20810:v1	OID20810	ANXA5	Neurology	ANXA5	P08758	4	121667946	121696995	1:1	0.841422	7.39633	0.00418755	0.006294
AOC1:P19801:OID20452:v1	OID20452	AOC1	Inflammation	AOC1	P19801	7	150824627	150861504	1:1	0.889898	8.09545	0	0.004136
AOC3:Q16853:OID20389:v1	OID20389	AOC3	Cardiometabolic	AOC3	Q16853	17	42851184	42858130	1:1000	0.000377553	4.30042	0.00149305	0.004457
AP1G2:O75843:OID31348:v1	OID31348	AP1G2	Oncology_II	AP1G2	O75843	14	23559565	23568070	1:1	0.002248	7.59321	0	0.085872
AP2B1:P63010:OID30949:v1	OID30949	AP2B1	Neurology_II	AP2B1	P63010	17	35578046	35726413	1:1	0.448227	8.78775	0	0.040368
AP3B1:O00203:OID31478:v1	OID31478	AP3B1	Oncology_II	AP3B1	O00203	5	78000522	78294762	1:1	0.00144147	8.85431	0	0.082661
AP3S2:P59780:OID31117:v1	OID31117	AP3S2	Neurology_II	AP3S2	P59780	15	89830599	89894638	1:1	0.409497	6.92892	0	0.065493
APBB1IP:Q7Z5R6:OID21359:v1	OID21359	APBB1IP	Oncology	APBB1IP	Q7Z5R6	10	26438341	26567803	1:1	0.000875266	7.37172	0	0.048946
APCS:P02743:OID30778:v1	OID30778	APCS	Inflammation_II	APCS	P02743	1	159587826	159588865	1:100000	0.000703573	4.50657	0.00746474	0.00525
APEX1:P27695:OID21434:v1	OID21434	APEX1	Oncology	APEX1	P27695	14	20455191	20457772	1:1	0.000274593	4.19244	0.0029862	0.063808
APLP1:P51693:OID20164:v1	OID20164	APLP1	Cardiometabolic	APLP1	P51693	19	35867899	35879792	1:10	0.000600652	10.9527	0.00151021	0.019546
APOA1:P02647:OID30769:v1	OID30769	APOA1	Inflammation_II	APOA1	P02647	11	116835751	116837622	1:100000	0.000823695	5.70483	0	0.009749
APOA2:P02652:OID30686:v1	OID30686	APOA2	Inflammation_II	APOA2	P02652	1	161222292	161223631	1:1000	0.00269417	13.873	0	0.006417
APOA4:P06727:OID30733:v1	OID30733	APOA4	Inflammation_II	APOA4	P06727	11	116820700	116823304	1:100000	0.000995298	5.34131	0	0.005759
APOB:P04114:OID30673:v1	OID30673	APOB	Inflammation_II	APOB	P04114	2	21001429	21044073	1:1000	0.828448	4.6293	0	0.008022
APOBR:Q0VD83:OID30246:v1	OID30246	APOBR	Cardiometabolic_II	APOBR	Q0VD83	16	28494643	28498964	1:1	0.000154443	6.69284	0	0.0045
APOC1:P02654:OID30749:v1	OID30749	APOC1	Inflammation_II	APOC1	P02654	19	44914247	44919349	1:100000	0.000652092	6.0955	0.00151011	0.006862
APOD:P05090:OID30746:v1	OID30746	APOD	Inflammation_II	APOD	P05090	3	195568705	195584033	1:100000	0.00554278	5.3585	0.0359509	0.005665
APOE:P02649:OID30727:v1	OID30727	APOE	Inflammation_II	APOE	P02649	19	44905791	44909393	1:100000	0.00106394	7.70643	0	0.006853
APOF:Q13790:OID30701:v1	OID30701	APOF	Inflammation_II	APOF	Q13790	12	56360568	56362857	1:1000	0.000703573	3.25777	0	0.005061
APOH:P02749:OID21072:v1	OID21072	APOH	Neurology	APOH	P02749	17	66212033	66256525	1:100	0.000377566	7.59075	0	0.041883
APOL1:O14791:OID30708:v1	OID30708	APOL1	Inflammation_II	APOL1	O14791	22	36253071	36267530	1:1000	0.000703573	6.01687	0	0.014616
APOM:O95445:OID20374:v1	OID20374	APOM	Cardiometabolic	APOM	O95445	6	31652416	31658210	1:1000	0.000394714	5.46902	0.0029861	0.005634
APP:P05067:OID21070:v1	OID21070	APP	Neurology	APP	P05067	21	25880550	26171128	1:100	0.00308917	7.21426	0.00151026	0.014952
APPL2:Q8NEU8:OID30590:v1	OID30590	APPL2	Inflammation_II	APPL2	Q8NEU8	12	105173297	105236203	1:10	0.00109826	8.54378	0	0.096524
APRT:P07741:OID20927:v1	OID20927	APRT	Neurology	APRT	P07741	16	88809339	88811937	1:1	0.000205945	5.50095	0.00151026	0.085859
ARAF:P10398:OID31260:v1	OID31260	ARAF	Oncology_II	ARAF	P10398	X	47561205	47571908	1:1	0.160192	9.89529	0	0.03988
AREG:P15514:OID21357:v1	OID21357	AREG	Oncology	AREG	P15514	4	74445136	74455005	1:1	0.000429052	6.0095	0	0.002499
ARF6:P62330:OID31523:v1	OID31523	ARF6	Oncology_II	ARF6	P62330	14	49893079	49897054	1:1	0.0023338	9.10578	0	0.054592
ARFIP1:P53367:OID31024:v1	OID31024	ARFIP1	Neurology_II	ARFIP1	P53367	4	152779937	152918463	1:1	0.134314	10.5424	0	0.067224
ARG1:P05089:OID21445:v1	OID21445	ARG1	Oncology	ARG1	P05089	6	131470832	131584332	1:1	0.0117903	3.40739	0.0149997	0.071307
ARG2:P78540:OID31339:v1	OID31339	ARG2	Oncology_II	ARG2	P78540	14	67619920	67651708	1:1	0.920205	6.97319	0	0.005788
ARHGAP1:Q07960:OID21202:v1	OID21202	ARHGAP1	Oncology	ARHGAP1	Q07960	11	46677080	46700619	1:1	0.00175053	9.16743	0	0.06087
ARHGAP25:P42331:OID21255:v1	OID21255	ARHGAP25	Oncology	ARHGAP25	P42331	2	68679601	68826833	1:1	0.0159951	9.75213	0	0.059318
ARHGAP30:Q7Z6I6:OID31336:v1	OID31336	ARHGAP30	Oncology_II	ARHGAP30	Q7Z6I6	1	161046946	161069970	1:1	0.885867	4.90424	0	0.006298
ARHGAP45:Q92619:OID30653:v1	OID30653	ARHGAP45	Inflammation_II	ARHGAP45	Q92619	19	1065923	1086628	1:10	0.00610907	8.23583	0	0.1
ARHGAP5:Q13017:OID31190:v1	OID31190	ARHGAP5	Oncology_II	ARHGAP5	Q13017	14	32076114	32159728	1:1	0.580207	8.9825	0	0.005522
ARHGEF1:Q92888:OID31133:v1	OID31133	ARHGEF1	Neurology_II	ARHGEF1	Q92888	19	41883173	41930150	1:1	0.000669252	11.0195	0	0.071278
ARHGEF10:O15013:OID30994:v1	OID30994	ARHGEF10	Neurology_II	ARHGEF10	O15013	8	1823926	1958641	1:1	0.00809967	7.04452	0	0.077721
ARHGEF12:Q9NZN5:OID20554:v1	OID20554	ARHGEF12	Inflammation	ARHGEF12	Q9NZN5	11	120336413	120489937	1:1	0.000909653	8.44276	0	0.115462
ARHGEF5:Q12774:OID30871:v1	OID30871	ARHGEF5	Neurology_II	ARHGEF5	Q12774	7	144355288	144380632	1:1	0.0445996	9.91998	0	0.007935
ARID3A:Q99856:OID30861:v1	OID30861	ARID3A	Neurology_II	ARID3A	Q99856	19	925781	975939	1:1	0.688987	9.8163	0	0.002539
ARID4B:Q4LE39:OID20803:v1	OID20803	ARID4B	Neurology	ARID4B	Q4LE39	1	235131634	235328219	1:1	0.749399	7.31759	0	0.041472
ARL13B:Q3SXY8:OID30166:v1	OID30166	ARL13B	Cardiometabolic_II	ARL13B	Q3SXY8	3	93980139	94055678	1:1	0.191337	9.1551	0	0.048068
ARL2BP:Q9Y2Y0:OID30121:v1	OID30121	ARL2BP	Cardiometabolic_II	ARL2BP	Q9Y2Y0	16	57245259	57253635	1:1	0.108762	6.71743	0	0.054501
ARMCX2:Q7L311:OID30792:v1	OID30792	ARMCX2	Neurology_II	ARMCX2	Q7L311	X	101655281	101659850	1:1	0.810001	7.88863	0	0.001692
ARNT:P27540:OID20432:v1	OID20432	ARNT	Inflammation	ARNT	P27540	1	150809713	150876708	1:1	0.938212	6.01933	0	0.005263
ARNTL:O00327:OID30168:v1	OID30168	ARNTL	Cardiometabolic_II	ARNTL	O00327	11	13276652	13387266	1:1	0.722089	6.01195	0	0.00284
ARSA:P15289:OID21138:v1	OID21138	ARSA	Neurology	ARSA	P15289	22	50622754	50628173	1:100	0.000240269	6.23805	0	0.013373
ARSB:P15848:OID21331:v1	OID21331	ARSB	Oncology	ARSB	P15848	5	78777209	78986087	1:1	0.00041189	6.46665	0	0.031459
ART3:Q13508:OID20346:v1	OID20346	ART3	Cardiometabolic	ART3	Q13508	4	76011184	76112802	1:1000	0.000308907	5.53534	0.00300326	0.003489
ART5:Q96L15:OID30828:v1	OID30828	ART5	Neurology_II	ART5	Q96L15	11	3638512	3642316	1:1	0.872293	9.05413	0	0.003355
ARTN:Q5T4W7:OID20446:v1	OID20446	ARTN	Inflammation	ARTN	Q5T4W7	1	43933320	43937240	1:1	0.839695	8.44029	0	0.003995
ASAH1:Q13510:OID30415:v1	OID30415	ASAH1	Cardiometabolic_II	ASAH1	Q13510	8	18055992	18084998	1:100	0.00868312	8.18903	0.008992	0.019165
ASAH2:Q9NR71:OID20996:v1	OID20996	ASAH2	Neurology	ASAH2	Q9NR71	10	50182778	50279720	1:1	0.000634997	6.94367	0	0.003089
ASGR1:P07306:OID20990:v1	OID20990	ASGR1	Neurology	ASGR1	P07306	17	7173431	7179564	1:1	0.000137297	5.93087	0	0.005912
ASGR2:P07307:OID30679:v1	OID30679	ASGR2	Inflammation_II	ASGR2	P07307	17	7101322	7115700	1:1000	0.00494217	6.42731	0	0.004213
ASPN:Q9BXN1:OID30315:v1	OID30315	ASPN	Cardiometabolic_II	ASPN	Q9BXN1	9	92456205	92482506	1:10	0.23568	7.42586	0	0.00638
ASPSCR1:Q9BZE9:OID31055:v1	OID31055	ASPSCR1	Neurology_II	ASPSCR1	Q9BZE9	17	81976807	82017406	1:1	0.00130418	9.77681	0	0.078058
ASRGL1:Q7L266:OID30283:v1	OID30283	ASRGL1	Cardiometabolic_II	ASRGL1	Q7L266	11	62337448	62393412	1:1	0.000755054	8.11022	0	0.072974
ASS1:P00966:OID30170:v1	OID30170	ASS1	Cardiometabolic_II	ASS1	P00966	9	130444961	130501274	1:1	0.000772214	6.85022	0	0.015574
ATF2:P15336:OID20798:v1	OID20798	ATF2	Neurology	ATF2	P15336	2	175072250	175168382	1:1	0.812453	5.91367	0	0.008582
ATF4:P18848:OID31162:v1	OID31162	ATF4	Oncology_II	ATF4	P18848	22	39519695	39522683	1:1	0.958232	6.73218	0	0.004693
ATG16L1:Q676U5:OID31466:v1	OID31466	ATG16L1	Oncology_II	ATG16L1	Q676U5	2	233210051	233295674	1:1	0.000652092	8.89375	0	0.089331
ATG4A:Q8WYN0:OID21246:v1	OID21246	ATG4A	Oncology	ATG4A	Q8WYN0	X	108091668	108154671	1:1	0.000617835	6.0095	0	0.074937
ATOX1:O00244:OID21476:v1	OID21476	ATOX1	Oncology	ATOX1	O00244	5	151742316	151772532	1:10	0.000257431	5.48867	0	0.057212
ATP1B1:P05026:OID30124:v1	OID30124	ATP1B1	Cardiometabolic_II	ATP1B1	P05026	1	169105697	169310992	1:1	0.781103	7.31759	0	0.003505
ATP1B2:P14415:OID30118:v1	OID30118	ATP1B2	Cardiometabolic_II	ATP1B2	P14415	17	7646627	7657770	1:1	0.972526	5.59184	0	0.00416
ATP1B3:P54709:OID30065:v1	OID30065	ATP1B3	Cardiometabolic_II	ATP1B3	P54709	3	141876124	141926549	1:1	0.91552	7.69659	0	0.002588
ATP1B4:Q9UN42:OID31230:v1	OID31230	ATP1B4	Oncology_II	ATP1B4	Q9UN42	X	120362085	120383249	1:1	0.943285	7.7262	0	0.002576
ATP2B4:P23634:OID30062:v1	OID30062	ATP2B4	Cardiometabolic_II	ATP2B4	P23634	1	203626832	203744081	1:1	0.698236	7.41602	0	0.003166
ATP5F1D:P30049:OID30079:v1	OID30079	ATP5F1D	Cardiometabolic_II	ATP5F1D	P30049	19	1241746	1244825	1:1	0.880084	7.13334	0	0.00518
ATP5IF1:Q9UII2:OID20760:v1	OID20760	ATP5IF1	Inflammation	ATP5IF1	Q9UII2	1	28236109	28246906	1:10	0.000343265	22.4361	0	0.049081
ATP5PO:P48047:OID20811:v1	OID20811	ATP5PO	Neurology	ATP5PO	P48047	21	33903453	33915814	1:1	0.725029	9.53252	0	0.001604
ATP6AP2:O75787:OID21178:v1	OID21178	ATP6AP2	Oncology	ATP6AP2	O75787	X	40579372	40606848	1:1	0.461265	7.81475	0	0.006079
ATP6V1D:Q9Y5K8:OID21341:v1	OID21341	ATP6V1D	Oncology	ATP6V1D	Q9Y5K8	14	67294371	67360265	1:1	0.893063	4.39858	0	0.005462
ATP6V1F:Q16864:OID20843:v1	OID20843	ATP6V1F	Neurology	ATP6V1F	Q16864	7	128862856	128865847	1:1	0.199166	13.6394	0.0014931	0.068097
ATP6V1G1:O75348:OID30242:v1	OID30242	ATP6V1G1	Cardiometabolic_II	ATP6V1G1	O75348	9	114587706	114598915	1:1	0.00978138	8.84938	0	0.077513
ATP6V1G2:O95670:OID30167:v1	OID30167	ATP6V1G2	Cardiometabolic_II	ATP6V1G2	O95670	6	31544444	31548427	1:1	0.902512	11.6355	0	0.004058
ATRAID:Q6UW56:OID31451:v1	OID31451	ATRAID	Oncology_II	ATRAID	Q6UW56	2	27212041	27217178	1:1	0.000429008	5.10802	0	0.003129
ATRN:O75882-2:OID30735:v1	OID30735	ATRN	Inflammation_II	ATRN	O75882	20	3471018	3651118	1:100000	0.00157875	4.43785	0	0.004785
ATXN10:Q9UBB4:OID20865:v1	OID20865	ATXN10	Neurology	ATXN10	Q9UBB4	22	45671798	45845307	1:1	0.133298	15.7287	0	0.061845
ATXN2:Q99700:OID30850:v1	OID30850	ATXN2	Neurology_II	ATXN2	Q99700	12	111443485	111599676	1:1	0.0482205	10.4781	0	0.010007
ATXN2L:Q8WWM7:OID30980:v1	OID30980	ATXN2L	Neurology_II	ATXN2L	Q8WWM7	16	28822999	28837237	1:1	0.051172	5.45429	0	0.046191
ATXN3:P54252:OID31149:v1	OID31149	ATXN3	Neurology_II	ATXN3	P54252	14	92044496	92106621	1:1	0.00054913	6.95105	0	0.084365
AXIN1:O15169:OID20582:v1	OID20582	AXIN1	Inflammation	AXIN1	O15169	16	287440	352723	1:1	0.000995469	7.37665	0	0.123146
AXL:P30530:OID20363:v1	OID20363	AXL	Cardiometabolic	AXL	P30530	19	41219223	41261766	1:1000	0.000240261	5.07119	0.00149305	0.005379
AZI2:Q9H6S1:OID31056:v1	OID31056	AZI2	Neurology_II	AZI2	Q9H6S1	3	28315003	28349050	1:1	0.262656	7.78274	0	0.103536
AZU1:P20160:OID20309:v1	OID20309	AZU1	Cardiometabolic	AZU1	P20160	19	825097	832018	1:100	0.00978205	4.86496	0.040484	0.050973
B2M:P61769:OID30725:v1	OID30725	B2M	Inflammation_II	B2M	P61769	15	44711358	44718851	1:100000	0.0128359	5.48622	0	0.006893
B3GAT3:O94766:OID30165:v1	OID30165	B3GAT3	Cardiometabolic_II	B3GAT3	O94766	11	62615296	62622154	1:1	0.970021	6.74202	0	0.003178
B3GNT7:Q8NFL0:OID30281:v1	OID30281	B3GNT7	Cardiometabolic_II	B3GNT7	Q8NFL0	2	231395710	231401164	1:1	0.000720733	6.20118	0	0.005487
B4GALT1:P15291:OID20780:v1	OID20780	B4GALT1	Inflammation	B4GALT1	P15291	9	33104082	33167356	1:10	0.000171633	7.15767	0	0.005305
B4GAT1:O43505:OID21127:v1	OID21127	B4GAT1	Neurology	B4GAT1	O43505	11	66345374	66347629	1:100	0.000205945	5.42972	0	0.005997
BABAM1:Q9NWV8:OID30466:v1	OID30466	BABAM1	Inflammation_II	BABAM1	Q9NWV8	19	17267376	17281249	1:1	0.943697	5.33886	0	0.01203
BACH1:O14867:OID20505:v1	OID20505	BACH1	Inflammation	BACH1	O14867	21	29194071	29630751	1:1	0.00671083	6.86497	0	0.111143
BAG3:O95817:OID20972:v1	OID20972	BAG3	Neurology	BAG3	O95817	10	119651380	119677819	1:1	0.000377566	5.96772	0.0014931	0.00556
BAG4:O95429:OID30474:v1	OID30474	BAG4	Inflammation_II	BAG4	O95429	8	38176533	38213301	1:1	0.00334626	8.12746	0	0.065508
BAG6:P46379:OID20114:v1	OID20114	BAG6	Cardiometabolic	BAG6	P46379	6	31639028	31652705	1:1	0.000240261	6.96089	0	0.080898
BAIAP2:Q9UQB8:OID21250:v1	OID21250	BAIAP2	Oncology	BAIAP2	Q9UQB8	17	81035122	81117434	1:1	0.047865	13.6046	0	0.011502
BAMBI:Q13145:OID21267:v1	OID21267	BAMBI	Oncology	BAMBI	Q13145	10	28677510	28682932	1:1	0.8447	6.41256	0	0.003442
BANK1:Q8NDB2:OID20594:v1	OID20594	BANK1	Inflammation	BANK1	Q8NDB2	4	101411286	102074812	1:1	0.000223122	6.74448	0	0.111445
BAP18:Q8IXM2:OID31150:v1	OID31150	BAP18	Neurology_II	C17orf49	Q8IXM2	17	7014495	7017525	1:1	0.00053197	14.6393	0	0.04791
BATF:Q16520:OID30896:v1	OID30896	BATF	Neurology_II	BATF	Q16520	14	75522455	75546993	1:1	0.328757	7.53906	0	0.007839
BAX:Q07812:OID20856:v1	OID20856	BAX	Neurology	BAX	Q07812	19	48954815	48961798	1:1	0.0799581	15.3644	0.00151026	0.061523
BCAM:P50895:OID21076:v1	OID21076	BCAM	Neurology	BCAM	P50895	19	44809071	44821421	1:100	0.000240269	4.48939	0	0.006192
BCAN:Q96GW7:OID20998:v1	OID20998	BCAN	Neurology	BCAN	Q96GW7	1	156641390	156659532	1:1	0.000171621	4.76921	0	0.009894
BCAT1:P54687:OID30312:v1	OID30312	BCAT1	Cardiometabolic_II	BCAT1	P54687	12	24810024	24949101	1:10	0.040035	6.44944	0	0.021749
BCAT2:O15382:OID30844:v1	OID30844	BCAT2	Neurology_II	BCAT2	O15382	19	48795062	48811029	1:1	0.91806	6.5109	0	0.002922
BCHE:P06276:OID30717:v1	OID30717	BCHE	Inflammation_II	BCHE	P06276	3	165772904	165837462	1:1000	0.000686412	3.59871	0.0149981	0.004008
BCL2:P10415:OID31454:v1	OID31454	BCL2	Oncology_II	BCL2	P10415	18	63123346	63320128	1:1	0.000943817	6.84284	0	0.019831
BCL2L1:Q07817:OID31152:v1	OID31152	BCL2L1	Neurology_II	BCL2L1	Q07817	20	31664452	31723989	1:1	0.000875176	10.9379	0	0.069503
BCL2L11:O43521-2:OID20513:v1	OID20513	BCL2L11	Inflammation	BCL2L11	O43521	2	111119378	111168445	1:1	0.000497734	7.26346	0	0.01083
BCL2L15:Q5TBC7:OID30498:v1	OID30498	BCL2L15	Inflammation_II	BCL2L15	Q5TBC7	1	113876816	113887581	1:1	0.361602	7.71382	0	0.044137
BCL7A:Q4VC05:OID31218:v1	OID31218	BCL7A	Oncology_II	BCL7A	Q4VC05	12	122019422	122062044	1:1	0.866407	9.79656	0	0.002781
BCL7B:Q9BQE9:OID31421:v1	OID31421	BCL7B	Oncology_II	BCL7B	Q9BQE9	7	73536356	73557690	1:1	0.849573	7.99694	0	0.003662
BCR:P11274:OID20558:v1	OID20558	BCR	Inflammation	BCR	P11274	22	23179704	23318037	1:1	0.000600714	8.95292	0	0.096396
BDNF:P23560:OID30373:v1	OID30373	BDNF	Cardiometabolic_II	BDNF	P23560	11	27654893	27722058	1:100	0.000720733	6.76661	0	0.011202
BECN1:Q14457:OID30220:v1	OID30220	BECN1	Cardiometabolic_II	BECN1	Q14457	17	42810134	42833350	1:1	0.00499365	7.40617	0	0.097198
BEX3:Q00994:OID31202:v1	OID31202	BEX3	Oncology_II	BEX3	Q00994	X	103376395	103378164	1:1	0.93244	8.64728	0	0.003693
BGLAP:P02818:OID30389:v1	OID30389	BGLAP	Cardiometabolic_II	BGLAP	P02818	1	156242184	156243317	1:100	0.000892336	5.59184	0	0.014465
BGN:P21810:OID21198:v1	OID21198	BGN	Oncology	BGN	P21810	X	153494980	153509546	1:1	0.00223107	9.82865	0.00147594	0.014167
BHLHE40:O14503:OID30873:v1	OID30873	BHLHE40	Neurology_II	BHLHE40	O14503	3	4979437	4985323	1:1	0.920668	9.21429	0	0.002999
BHMT2:Q9H2M3:OID30051:v1	OID30051	BHMT2	Cardiometabolic_II	BHMT2	Q9H2M3	5	79069767	79090069	1:1	0.893537	7.09372	0	0.007254
BID:P55957:OID20517:v1	OID20517	BID	Inflammation	BID	P55957	22	17734138	17774770	1:1	0.00616161	10.4633	0	0.062714
BIN2:Q9UBW5:OID21067:v1	OID21067	BIN2	Neurology	BIN2	Q9UBW5	12	51281038	51324668	1:100	0.0123052	13.2345	0	0.094008
BIRC2:Q13490:OID21217:v1	OID21217	BIRC2	Oncology	BIRC2	Q13490	11	102347211	102378670	1:1	0.325239	9.609	0	0.08238
BLMH:Q13867:OID20336:v1	OID20336	BLMH	Cardiometabolic	BLMH	Q13867	17	30248203	30292056	1:100	0.000634975	3.63305	0	0.03407
BLNK:Q8WV28:OID30541:v1	OID30541	BLNK	Inflammation_II	BLNK	Q8WV28	10	96189171	96271587	1:1	0.0782853	9.29815	0	0.027028
BLOC1S2:Q6QNY1:OID30856:v1	OID30856	BLOC1S2	Neurology_II	BLOC1S2	Q6QNY1	10	100273280	100286680	1:1	0.786131	8.93319	0	0.00255
BLOC1S3:Q6QNY0:OID31106:v1	OID31106	BLOC1S3	Neurology_II	BLOC1S3	Q6QNY0	19	45178784	45216933	1:1	0.00509661	4.72748	0	0.081974
BLVRB:P30043:OID21141:v1	OID21141	BLVRB	Neurology	BLVRB	P30043	19	40447765	40465764	1:100	0.000343242	7.67443	0	0.056587
BMP10:O95393:OID30575:v1	OID30575	BMP10	Inflammation_II	BMP10	O95393	2	68860909	68871397	1:10	0.000583451	5.98001	0	0.004969
BMP4:P12644:OID20994:v1	OID20994	BMP4	Neurology	BMP4	P12644	14	53949736	53958761	1:1	0.000274593	9.7003	0.0014931	0.052934
BMP6:P22004:OID20111:v1	OID20111	BMP6	Cardiometabolic	BMP6	P22004	6	7726099	7881728	1:1	0.000566329	6.83792	0.00149305	0.010745
BMPER:Q8N8U9:OID30615:v1	OID30615	BMPER	Inflammation_II	BMPER	Q8N8U9	7	33904308	34156427	1:10	0.000772214	5.3806	0	0.005056
BNIP2:Q12982:OID30292:v1	OID30292	BNIP2	Cardiometabolic_II	BNIP2	Q12982	15	59659146	59689339	1:10	0.700003	6.53303	0	0.030138
BNIP3L:O60238:OID30525:v1	OID30525	BNIP3L	Inflammation_II	BNIP3L	O60238	8	26383054	26505636	1:1	0.206662	8.34914	0	0.066677
BOC:Q9BWV1:OID20116:v1	OID20116	BOC	Cardiometabolic	BOC	Q9BWV1	3	113211003	113287459	1:1	0.000188776	5.4985	0	0.007788
BOLA1:Q9Y3E2:OID30837:v1	OID30837	BOLA1	Neurology_II	BOLA1	Q9Y3E2	1	149887890	149900798	1:1	0.0405498	11.299	0	0.026323
BOLA2_BOLA2B:Q9H3K6:OID30267:v1	OID30267	BOLA2_BOLA2B	Cardiometabolic_II	BOLA2B;BOLA2	Q9H3K6;Q9H3K6	16;16	30192932;29453590	30194306;29454351	1:1	0.000600611	4.53848	0	0.072424
BPIFA2:Q96DR5:OID30279:v1	OID30279	BPIFA2	Cardiometabolic_II	BPIFA2	Q96DR5	20	33161768	33181412	1:1	0.00722449	6.92892	0.0285033	0.003341
BPIFB1:Q8TDL5:OID20308:v1	OID20308	BPIFB1	Cardiometabolic	BPIFB1	Q8TDL5	20	33273480	33309871	1:100	0.00176763	5.75397	0.0134203	0.003656
BPIFB2:Q8N4F0:OID30311:v1	OID30311	BPIFB2	Cardiometabolic_II	BPIFB2	Q8N4F0	20	33007704	33023703	1:10	0.00101246	6.46173	0.00149295	0.002923
BRAP:Q7Z569:OID31506:v1	OID31506	BRAP	Oncology_II	BRAP	Q7Z569	12	111642146	111685956	1:1	0.00121838	5.48867	0.0074819	0.102812
BRD1:O95696:OID31259:v1	OID31259	BRD1	Oncology_II	BRD1	O95696	22	49773283	49827873	1:1	0.97196	6.58962	0	0.003326
BRD2:P25440:OID30826:v1	OID30826	BRD2	Neurology_II	BRD2	P25440	6	32968594	32981505	1:1	0.843172	8.26292	0	0.011924
BRD3:Q15059:OID30093:v1	OID30093	BRD3	Cardiometabolic_II	BRD3	Q15059	9	134030305	134068535	1:1	0.824999	8.42058	0	0.010147
BRDT:Q58F21:OID30179:v1	OID30179	BRDT	Cardiometabolic_II	BRDT	Q58F21	1	91949343	92014426	1:1	0.508529	8.24815	0	0.018735
BRK1:Q8WUW1:OID20883:v1	OID20883	BRK1	Neurology	BRK1	Q8WUW1	3	10115675	10127190	1:1	0.00592092	12.7729	0	0.026142
BRME1:Q0VDD7:OID30847:v1	OID30847	BRME1	Neurology_II	BRME1	Q0VDD7	19	13882348	13906452	1:1	0.71598	7.76059	0	0.002381
BRSK2:Q8IWQ3:OID31042:v1	OID31042	BRSK2	Neurology_II	BRSK2	Q8IWQ3	11	1389899	1462689	1:1	0.826132	6.64366	0	0.028507
BSG:P35613:OID20626:v1	OID20626	BSG	Inflammation	BSG	P35613	19	571277	583494	1:1	0.000188796	2.66678	0.0014932	0.00407
BSND:Q8WZ55:OID31184:v1	OID31184	BSND	Oncology_II	BSND	Q8WZ55	1	54998933	55017172	1:1	0.818186	6.91662	0	0.003876
BST1:Q10588:OID21051:v1	OID21051	BST1	Neurology	BST1	Q10588	4	15703065	15738313	1:10	0.000308917	4.55075	0	0.003354
BST2:Q10589:OID21029:v1	OID21029	BST2	Neurology	BST2	Q10589	19	17402939	17405630	1:10	0.000240269	5.98492	0	0.004876
BTC:P35070:OID21199:v1	OID21199	BTC	Oncology	BTC	P35070	4	74744759	74794523	1:1	0.020646	9.5177	0	0.028355
BTD:P43251:OID30754:v1	OID30754	BTD	Inflammation_II	BTD	P43251	3	15601341	15722311	1:100000	0.000978138	4.93124	0	0.00274
BTLA:Q7Z6A9:OID31237:v1	OID31237	BTLA	Oncology_II	BTLA	Q7Z6A9	3	112463966	112499472	1:1	0.876154	8.52406	0	0.002825
BTN1A1:Q13410:OID31363:v1	OID31363	BTN1A1	Oncology_II	BTN1A1	Q13410	6	26500303	26510425	1:1	0.23985	8.26539	0.00302021	0.003214
BTN2A1:Q7KYR7:OID20713:v1	OID20713	BTN2A1	Inflammation	BTN2A1	Q7KYR7	6	26457904	26476621	1:10	0.000137306	3.75571	0	0.003798
BTN3A2:P78410:OID20540:v1	OID20540	BTN3A2	Inflammation	BTN3A2	P78410	6	26365159	26378320	1:1	0.000377592	6.59203	0	0.009397
BTNL10:A8MVZ5:OID31196:v1	OID31196	BTNL10	Oncology_II	BTNL10	A8MVZ5	1	228510425	228512305	1:1	0.909617	7.13061	0	0.002885
C19orf12:Q9NSK7:OID20804:v1	OID20804	C19orf12	Neurology	C19orf12	Q9NSK7	19	29698937	29715789	1:1	0.221374	8.32204	0	0.003233
C1GALT1C1:Q96EU7:OID30180:v1	OID30180	C1GALT1C1	Cardiometabolic_II	C1GALT1C1	Q96EU7	X	120625674	120630054	1:1	0.923602	6.13237	0	0.004359
C1QA:P02745:OID20654:v1	OID20654	C1QA	Inflammation	C1QA	P02745	1	22636628	22639678	1:1	0.000171633	2.63245	0.00451394	0.00319
C1QBP:Q07021:OID31007:v1	OID31007	C1QBP	Neurology_II	C1QBP	Q07021	17	5432777	5448830	1:1	0.364262	7.18105	0	0.007921
C1QL2:Q7Z5L3:OID30515:v1	OID30515	C1QL2	Inflammation_II	C1QL2	Q7Z5L3	2	119156243	119158751	1:1	0.00286577	7.19458	0	0.002449
C1QTNF1:Q9BXJ1:OID20367:v1	OID20367	C1QTNF1	Cardiometabolic	C1QTNF1	Q9BXJ1	17	79022814	79049788	1:1000	0.000377553	9.77681	0.00300326	0.006838
C1QTNF5:Q9BXJ0:OID30618:v1	OID30618	C1QTNF5	Inflammation_II	C1QTNF5	Q9BXJ0	11	119338942	119340940	1:10	0.000686412	5.01717	0	0.009683
C1QTNF6:Q9BXI9:OID31049:v1	OID31049	C1QTNF6	Neurology_II	C1QTNF6	Q9BXI9	22	37180166	37199385	1:1	0.99063	10.4343	0	0.005214
C1QTNF9:P0C862:OID30620:v1	OID30620	C1QTNF9	Inflammation_II	C1QTNF9	P0C862	13	24307166	24322535	1:10	0.000669252	4.66121	0.00149295	0.004151
C1R:P00736:OID30753:v1	OID30753	C1R	Inflammation_II	C1R	P00736	12	7080214	7092540	1:100000	0.00281429	4.17527	0	0.009616
C1RL:Q9NZP8:OID30721:v1	OID30721	C1RL	Inflammation_II	C1RL	Q9NZP8	12	7089587	7109238	1:100000	0.00102962	4.83059	0.00149295	0.004458
C1S:P09871:OID30731:v1	OID30731	C1S	Inflammation_II	C1S	P09871	12	6988259	7071032	1:100000	0.000926657	6.11762	0	0.007187
C2:P06681:OID20410:v1	OID20410	C2	Cardiometabolic	C2	P06681	6	31897785	31945672	1:1000	0.000394714	4.69312	0.0029861	0.00652
C2CD2L:O14523:OID20864:v1	OID20864	C2CD2L	Neurology	C2CD2L	O14523	11	119102198	119118544	1:1	0.188148	11.9376	0.00266012	0.022761
C2orf69:Q8N8R5:OID30883:v1	OID30883	C2orf69	Neurology_II	C2orf69	Q8N8R5	2	199911293	199955935	1:1	0.06744	9.17483	0	0.028041
C3:P01024:OID30776:v1	OID30776	C3	Inflammation_II	C3	P01024	19	6677704	6730562	1:100000	0.0114974	7.77043	0.0509661	0.040377
C4BPB:P20851:OID21481:v1	OID21481	C4BPB	Oncology	C4BPB	P20851	1	207088860	207099993	1:10	0.000377566	5.44446	0	0.004245
C5:P01031:OID30744:v1	OID30744	C5	Inflammation_II	C5	P01031	9	120932987	121075195	1:100000	0.0511034	5.41499	0	0.004449
C7:P10643:OID30766:v1	OID30766	C7	Inflammation_II	C7	P10643	5	40909492	40984643	1:100000	0.000669252	4.78149	0.0194941	0.005219
C7orf50:Q9BRJ6:OID31095:v1	OID31095	C7orf50	Neurology_II	C7orf50	Q9BRJ6	7	996986	1138260	1:1	0.313244	3.49569	0	0.070849
C8B:P07358:OID30719:v1	OID30719	C8B	Inflammation_II	C8B	P07358	1	56929207	56974383	1:100000	0.0041528	9.53004	0	0.00368
C9:P02748:OID30698:v1	OID30698	C9	Inflammation_II	C9	P02748	5	39284140	39371324	1:1000	0.000875176	14.0247	0	0.006715
C9orf40:Q8IXQ3:OID31489:v1	OID31489	C9orf40	Oncology_II	C9orf40	Q8IXQ3	9	74946583	74952912	1:1	0.000669252	4.20226	0	0.059095
CA1:P00915:OID20409:v1	OID20409	CA1	Cardiometabolic	CA1	P00915	8	85327608	85379014	1:1000	0.000326068	4.77903	0.0254162	0.052491
CA11:O75493:OID21195:v1	OID21195	CA11	Oncology	CA11	O75493	19	48637946	48646187	1:1	0.000446214	7.38649	0	0.003138
CA12:O43570:OID21344:v1	OID21344	CA12	Oncology	CA12	O43570	15	63321378	63381846	1:1	0.000463376	5.82767	0	0.003454
CA13:Q8N1Q1:OID20225:v1	OID20225	CA13	Cardiometabolic	CA13	Q8N1Q1	8	85220587	85284073	1:10	0.00034323	6.02915	0.0120817	0.072204
CA14:Q9ULX7:OID21401:v1	OID21401	CA14	Oncology	CA14	Q9ULX7	1	150257251	150265078	1:1	0.000343242	3.76062	0	0.00437
CA2:P00918:OID21149:v1	OID21149	CA2	Neurology	CA2	P00918	8	85463968	85481493	1:100	0.000257431	4.65384	0.00300336	0.067185
CA3:P07451:OID20271:v1	OID20271	CA3	Cardiometabolic	CA3	P07451	8	85373436	85449040	1:100	0.00034323	3.9667	0.00149305	0.035237
CA4:P22748:OID20241:v1	OID20241	CA4	Cardiometabolic	CA4	P22748	17	60149942	60170899	1:100	0.000377553	4.55566	0	0.005604
CA5A:P35218:OID20075:v1	OID20075	CA5A	Cardiometabolic	CA5A	P35218	16	87881546	87936580	1:1	0.00219667	7.81475	0	0.004185
CA6:P23280:OID21096:v1	OID21096	CA6	Neurology	CA6	P23280	1	8945867	8975092	1:100	0.000755131	5.92349	0.0029862	0.006955
CA7:P43166:OID31265:v1	OID31265	CA7	Oncology_II	CA7	P43166	16	66844414	66854153	1:1	0.974774	6.80599	0	0.005399
CA8:P35219:OID30482:v1	OID30482	CA8	Inflammation_II	CA8	P35219	8	60185412	60281400	1:1	0.987216	4.71278	0	0.004062
CA9:Q16790:OID21417:v1	OID21417	CA9	Oncology	CA9	Q16790	9	35673928	35681159	1:1	0.000171621	4.22189	0	0.003358
CABP2:Q9NPB3:OID30916:v1	OID30916	CABP2	Neurology_II	CABP2	Q9NPB3	11	67518912	67524517	1:1	0.636081	7.44555	0	0.007122
CACNA1C:Q13936:OID30840:v1	OID30840	CACNA1C	Neurology_II	CACNA1C	Q13936	12	1970772	2697950	1:1	0.862889	7.98217	0	0.004391
CACNA1H:O95180:OID30064:v1	OID30064	CACNA1H	Cardiometabolic_II	CACNA1H	O95180	16	1153106	1221771	1:1	0.808165	6.98303	0	0.003489
CACNB1:Q02641:OID30820:v1	OID30820	CACNB1	Neurology_II	CACNB1	Q02641	17	39173453	39197702	1:1	0.8737	8.97758	0	0.00293
CACNB3:P54284:OID31039:v1	OID31039	CACNB3	Neurology_II	CACNB3	P54284	12	48813794	48828941	1:1	0.103185	14.0495	0	0.058761
CACYBP:Q9HB71:OID30649:v1	OID30649	CACYBP	Inflammation_II	CACYBP	Q9HB71	1	174999163	175012027	1:10	0.000669252	6.40273	0.00149295	0.077343
CADPS:Q9ULU8:OID30915:v1	OID30915	CADPS	Neurology_II	CADPS	Q9ULU8	3	62398346	62875416	1:1	0.773604	7.04206	0	0.002986
CALB1:P05937:OID21306:v1	OID21306	CALB1	Oncology	CALB1	P05937	8	90058608	90095475	1:1	0.000257431	4.58266	0	0.009299
CALB2:P22676:OID20801:v1	OID20801	CALB2	Neurology	CALB2	P22676	16	71358713	71390436	1:1	0.398332	7.49476	0	0.006316
CALCA:P01258:OID20983:v1	OID20983	CALCA	Neurology	CALCA	P01258	11	14966668	14972351	1:1	0.000171621	5.4985	0.0014931	0.004214
CALCB:P10092:OID31100:v1	OID31100	CALCB	Neurology_II	CALCB	P10092	11	14904997	15082342	1:1	0.00985002	5.59184	0	0.0046
CALCOCO1:Q9P1Z2:OID21387:v1	OID21387	CALCOCO1	Oncology	CALCOCO1	Q9P1Z2	12	53708517	53727745	1:1	0.000532024	4.21208	0.0029862	0.148849
CALCOCO2:Q13137:OID30249:v1	OID30249	CALCOCO2	Cardiometabolic_II	CALCOCO2	Q13137	17	48831018	48866522	1:1	0.00212788	7.48984	0	0.087695
CALY:Q9NYX4:OID30144:v1	OID30144	CALY	Cardiometabolic_II	CALY	Q9NYX4	10	133324072	133336935	1:1	0.951351	6.08814	0	0.005057
CAMKK1:Q8N5S9:OID21182:v1	OID21182	CAMKK1	Oncology	CAMKK1	Q8N5S9	17	3860315	3894891	1:1	0.209257	9.05154	0	0.041165
CAMLG:P49069:OID30952:v1	OID30952	CAMLG	Neurology_II	CAMLG	P49069	5	134738495	134752157	1:1	0.453822	7.19458	0	0.022943
CAMSAP1:Q5T5Y3:OID31070:v1	OID31070	CAMSAP1	Neurology_II	CAMSAP1	Q5T5Y3	9	135808487	135907546	1:1	0.0114802	10.9502	0	0.126802
CANT1:Q8WVQ1:OID20181:v1	OID20181	CANT1	Cardiometabolic	CANT1	Q8WVQ1	17	78991716	79009867	1:10	0.000308907	4.97052	0.00453063	0.008936
CAPG:P40121:OID21431:v1	OID21431	CAPG	Oncology	CAPG	P40121	2	85394753	85418432	1:1	0.00195648	4.58511	0.0164756	0.019242
CAPN3:P20807:OID31384:v1	OID31384	CAPN3	Oncology_II	CAPN3	P20807	15	42359498	42412949	1:1	0.383653	7.41356	0	0.004898
CAPS:Q13938:OID31126:v1	OID31126	CAPS	Neurology_II	CAPS	Q13938	19	5912339	5916211	1:1	0.000343206	3.75326	0	0.004161
CARHSP1:Q9Y2V2:OID20859:v1	OID20859	CARHSP1	Neurology	CARHSP1	Q9Y2V2	16	8852942	8869012	1:1	0.000326079	7.44062	0	0.042921
CASC3:O15234:OID30921:v1	OID30921	CASC3	Neurology_II	CASC3	O15234	17	40140318	40172171	1:1	0.598535	8.06589	0	0.046084
CASP1:P29466:OID20854:v1	OID20854	CASP1	Neurology	CASP1	P29466	11	105025443	105035250	1:1	0.460785	14.9481	0	0.040071
CASP10:Q92851:OID20893:v1	OID20893	CASP10	Neurology	CASP10	Q92851	2	201182898	201229406	1:1	0.214474	16.4906	0	0.059838
CASP2:P42575:OID20555:v1	OID20555	CASP2	Inflammation	CASP2	P42575	7	143288215	143307696	1:1	0.0478855	7.74582	0	0.079005
CASP3:P42574:OID20305:v1	OID20305	CASP3	Cardiometabolic	CASP3	P42574	4	184627696	184649509	1:100	0.000326068	4.60966	0	0.094907
CASP4:P49662:OID31276:v1	OID31276	CASP4	Oncology_II	CASP4	P49662	11	104942866	104969366	1:1	0.07439	7.5809	0	0.002503
CASP7:P55210:OID31135:v1	OID31135	CASP7	Neurology_II	CASP7	P55210	10	113679162	113730907	1:1	0.000411847	7.29299	0	0.0709
CASP8:Q14790:OID21414:v1	OID21414	CASP8	Oncology	CASP8	Q14790	2	201233443	201287711	1:1	0.000377566	7.03714	0.00296904	0.082771
CASP9:P55211:OID30530:v1	OID30530	CASP9	Inflammation_II	CASP9	P55211	1	15490832	15526534	1:1	0.829718	10.0879	0	0.023988
CASQ2:O14958:OID30063:v1	OID30063	CASQ2	Cardiometabolic_II	CASQ2	O14958	1	115700021	115768714	1:1	0.829152	7.59567	0	0.003383
CAT:P04040:OID30712:v1	OID30712	CAT	Inflammation_II	CAT	P04040	11	34438934	34472060	1:1000	0.000600611	3.49814	0.0150153	0.066583
CBLIF:P27352:OID20179:v1	OID20179	CBLIF	Cardiometabolic	CBLIF	P27352	11	59829273	59845499	1:10	0.000480522	4.77167	0.00149305	0.000565
CBLN1:P23435:OID30851:v1	OID30851	CBLN1	Neurology_II	CBLN1	P23435	16	49277917	49281838	1:1	0.708258	7.54152	0	0.002513
CBLN4:Q9NTU7:OID21386:v1	OID21386	CBLN4	Oncology	CBLN4	Q9NTU7	20	55997357	56005519	1:1	0.000532024	4.05994	0	0.004895
CBS:P35520:OID30200:v1	OID30200	CBS	Cardiometabolic_II	CBS	P35520	21	43053191	43076943	1:1	0.696039	5.84241	0	0.004038
CBX2:Q14781:OID30177:v1	OID30177	CBX2	Cardiometabolic_II	CBX2	Q14781	17	79778148	79787983	1:1	0.916893	5.31675	0	0.004788
CC2D1A:Q6P1N0:OID20958:v1	OID20958	CC2D1A	Neurology	CC2D1A	Q6P1N0	19	13906201	13930879	1:1	0.000205945	7.24378	0	0.118225
CCAR2:Q8N163:OID31077:v1	OID31077	CCAR2	Neurology_II	CCAR2	Q8N163	8	22604757	22620964	1:1	0.305642	5.93824	0	0.007299
CCDC134:Q9H6E4:OID31413:v1	OID31413	CCDC134	Oncology_II	CCDC134	Q9H6E4	22	41800679	41832164	1:1	0.45087	11.3089	0	0.025927
CCDC28A:Q8IWP9:OID30973:v1	OID30973	CCDC28A	Neurology_II	CCDC28A	Q8IWP9	6	138773769	138793319	1:1	0.928064	8.55856	0	0.003108
CCDC50:Q8IVM0:OID31001:v1	OID31001	CCDC50	Neurology_II	CCDC50	Q8IVM0	3	191329085	191398659	1:1	0.000943817	6.91908	0	0.009194
CCDC80:Q76M96:OID20226:v1	OID20226	CCDC80	Cardiometabolic	CCDC80	Q76M96	3	112596797	112649530	1:10	0.000240261	7.69166	0	0.010055
CCER2:I3L3R5:OID30221:v1	OID30221	CCER2	Cardiometabolic_II	CCER2	I3L3R5	19	38908980	38912186	1:1	0.000686412	5.94315	0	0.002656
CCL11:P51671:OID20668:v1	OID20668	CCL11	Inflammation	CCL11	P51671	17	34285742	34288334	1:1	0.000240286	6.00212	0	0.018448
CCL13:Q99616:OID20655:v1	OID20655	CCL13	Inflammation	CCL13	Q99616	17	34356480	34358610	1:1	0.000171633	8.20135	0.0014932	0.016207
CCL14:Q16627:OID20401:v1	OID20401	CCL14	Cardiometabolic	CCL14	Q16627	17	35983288	35987004	1:1000	0.000205938	7.16998	0.00746525	0.010396
CCL15:Q16663:OID20328:v1	OID20328	CCL15	Cardiometabolic	CCL15	Q16663	17	35996440	36001553	1:100	0.000240261	5.33149	0	0.002172
CCL16:O15467:OID20334:v1	OID20334	CCL16	Cardiometabolic	CCL16	O15467	17	35976493	35981497	1:100	0.000274584	7.43816	0	0.002837
CCL17:Q92583:OID20745:v1	OID20745	CCL17	Inflammation	CCL17	Q92583	16	57404767	57416063	1:10	0.000240286	9.10825	0.00597281	0.012438
CCL18:P55774:OID20395:v1	OID20395	CCL18	Cardiometabolic	CCL18	P55774	17	36064272	36072032	1:1000	0.000394714	13.4506	0.0194611	0.003774
CCL19:Q99731:OID21030:v1	OID21030	CCL19	Neurology	CCL19	Q99731	9	34689570	34691276	1:10	0.000463376	9.90517	0	0.002781
CCL2:P13500:OID21004:v1	OID21004	CCL2	Neurology	CCL2	P13500	17	34255218	34257203	1:1	0.000257431	6.65841	0.0014931	0.056155
CCL20:P78556:OID20671:v1	OID20671	CCL20	Inflammation	CCL20	P78556	2	227805739	227817564	1:1	0.000291775	7.40863	0	0.004275
CCL21:O00585:OID20686:v1	OID20686	CCL21	Inflammation	CCL21	O00585	9	34709005	34710136	1:10	0.000171633	7.06912	0	0.013313
CCL22:O00626:OID20765:v1	OID20765	CCL22	Inflammation	CCL22	O00626	16	57358783	57366189	1:10	0.000188796	11.7222	0.0134903	0.006933
CCL23:P55773:OID20693:v1	OID20693	CCL23	Inflammation	CCL23	P55773	17	36013056	36017972	1:10	0.000257449	9.48316	0	0.005608
CCL24:O00175:OID20772:v1	OID20772	CCL24	Inflammation	CCL24	O00175	7	75810825	75823356	1:10	0.00010298	7.15521	0.0014932	0.004214
CCL25:O15444:OID20674:v1	OID20674	CCL25	Inflammation	CCL25	O15444	19	8052318	8062660	1:1	0.000188796	4.82568	0	0.003758
CCL26:Q9Y258:OID20546:v1	OID20546	CCL26	Inflammation	CCL26	Q9Y258	7	75769533	75789896	1:1	0.00355279	15.1276	0	0.013078
CCL27:Q9Y4X3:OID20121:v1	OID20121	CCL27	Cardiometabolic	CCL27	Q9Y4X3	9	34661880	34664048	1:10	0.00126995	17.946	0	0.010845
CCL28:Q9NRJ3:OID20569:v1	OID20569	CCL28	Inflammation	CCL28	Q9NRJ3	5	43376645	43412391	1:1	0.00890773	9.67562	0.00302073	0.007981
CCL3:P10147:OID20610:v1	OID20610	CCL3	Inflammation	CCL3	P10147	17	36088256	36090169	1:1	0.000291775	5.69501	0	0.004575
CCL4:P13236:OID20695:v1	OID20695	CCL4	Inflammation	CCL4	P13236	17	36103827	36105621	1:10	0.000205959	5.13749	0.00298641	0.005201
CCL5:P13501:OID20412:v1	OID20412	CCL5	Cardiometabolic	CCL5	P13501	17	35871491	35880793	1:1000	0.000823752	10.5992	0.00300326	0.032061
CCL7:P80098:OID20523:v1	OID20523	CCL7	Inflammation	CCL7	P80098	17	34270221	34272242	1:1	0.000583551	8.10037	0	0.005021
CCL8:P80075:OID21466:v1	OID21466	CCL8	Oncology	CCL8	P80075	17	34319435	34321402	1:1	0.000360404	4.89196	0.00147594	0.006709
CCN1:O00622:OID21368:v1	OID21368	CCN1	Oncology	CCN1	O00622	1	85580761	85584589	1:1	0.000308917	14.3057	0.00147594	0.044537
CCN2:P29279:OID20709:v1	OID20709	CCN2	Inflammation	CCN2	P29279	6	131948176	131951372	1:10	0.000205959	5.50832	0.00449677	0.012872
CCN3:P48745:OID20299:v1	OID20299	CCN3	Cardiometabolic	CCN3	P48745	8	119416446	119424434	1:100	0.000240261	3.92254	0.00149305	0.004705
CCN4:O95388:OID21444:v1	OID21444	CCN4	Oncology	CCN4	O95388	8	133191039	133231690	1:1	0.000326079	3.4221	0	0.004188
CCN5:O76076:OID21068:v1	OID21068	CCN5	Neurology	CCN5	O76076	20	44714844	44728509	1:100	0.000274593	9.20443	0	0.005297
CCND2:P30279:OID31316:v1	OID31316	CCND2	Oncology_II	CCND2	P30279	12	4269771	4305353	1:1	0.448759	10.32	0	0.013514
CCNE1:P24864:OID30456:v1	OID30456	CCNE1	Inflammation_II	CCNE1	P24864	19	29811991	29824312	1:1	0.839174	5.83259	0	0.002666
CCS:O14618:OID20973:v1	OID20973	CCS	Neurology	CCS	O14618	11	66593153	66606019	1:1	0.000308917	6.04881	0	0.057443
CCT5:P48643:OID21200:v1	OID21200	CCT5	Oncology	CCT5	P48643	5	10249929	10266389	1:1	0.118847	8.30234	0	0.083025
CD101:Q93033:OID31480:v1	OID31480	CD101	Oncology_II	CD101	Q93033	1	117001750	117036552	1:1	0.000669252	3.91518	0	0.004943
CD109:Q6YHK3:OID21108:v1	OID21108	CD109	Neurology	CD109	Q6YHK3	6	73695785	73828316	1:100	0.00041189	5.53288	0	0.003394
CD14:P08571:OID20378:v1	OID20378	CD14	Cardiometabolic	CD14	P08571	5	140631728	140633701	1:1000	0.000223099	8.42058	0.0238888	0.005684
CD160:O95971:OID20647:v1	OID20647	CD160	Inflammation	CD160	O95971	1	145719471	145739288	1:1	0.000188796	3.70174	0	0.003549
CD163:Q86VB7:OID20360:v1	OID20360	CD163	Cardiometabolic	CD163	Q86VB7	12	7470811	7503893	1:1000	0.000291745	4.97789	0.00149305	0.004997
CD164:Q04900:OID21080:v1	OID21080	CD164	Neurology	CD164	Q04900	6	109366514	109382467	1:100	0.00679618	5.49358	0	0.01623
CD164L2:Q6UWJ8:OID30922:v1	OID30922	CD164L2	Neurology_II	CD164L2	Q6UWJ8	1	27379176	27383333	1:1	0.901105	8.62756	0	0.004265
CD177:Q8N6Q3:OID21119:v1	OID21119	CD177	Neurology	CD177	Q8N6Q3	19	43353686	43363172	1:100	0.0305485	5.02454	0.0014931	0.003561
CD1C:P29017:OID21483:v1	OID21483	CD1C	Oncology	CD1C	P29017	1	158289923	158294774	1:10	0.000291755	4.163	0	0.005151
CD2:P06729:OID30097:v1	OID30097	CD2	Cardiometabolic_II	CD2	P06729	1	116754430	116769229	1:1	0.882915	9.77188	0	0.002757
CD200:P41217:OID20603:v1	OID20603	CD200	Inflammation	CD200	P41217	3	112332347	112362812	1:1	0.000188796	5.95789	0	0.003166
CD200R1:Q8TD46:OID20595:v1	OID20595	CD200R1	Inflammation	CD200R1	Q8TD46	3	112921205	112975103	1:1	0.000188796	4.81831	0.00298641	0.004448
CD207:Q9UJ71:OID21298:v1	OID21298	CD207	Oncology	CD207	Q9UJ71	2	70830211	70835816	1:1	0.00329512	7.08634	0.0164584	0.003459
CD209:Q9NNX6:OID20262:v1	OID20262	CD209	Cardiometabolic	CD209	Q9NNX6	19	7739993	7747564	1:100	0.000394714	4.14827	0.00904411	0.004103
CD22:P20273:OID20637:v1	OID20637	CD22	Inflammation	CD22	P20273	19	35319261	35347361	1:1	0.000171633	3.10817	0	0.00351
CD226:Q15762:OID30556:v1	OID30556	CD226	Inflammation_II	CD226	Q15762	18	69831158	69961803	1:1	0.0146377	7.88368	0	0.017702
CD244:Q9BZW8:OID20628:v1	OID20628	CD244	Inflammation	CD244	Q9BZW8	1	160830160	160862887	1:1	0.000154469	4.33232	0	0.010778
CD248:Q9HCU0:OID30394:v1	OID30394	CD248	Cardiometabolic_II	CD248	Q9HCU0	11	66314494	66317044	1:100	0.000755054	6.23559	0	0.005614
CD27:P26842:OID21527:v1	OID21527	CD27	Oncology	CD27	P26842	12	6444955	6451718	1:10	0.000154459	5.92841	0	0.001801
CD274:Q9NZQ7:OID20966:v1	OID20966	CD274	Neurology	CD274	Q9NZQ7	9	5450503	5470566	1:1	0.000137297	5.83013	0	0.011837
CD276:Q5ZPR3:OID20680:v1	OID20680	CD276	Inflammation	CD276	Q5ZPR3	15	73683966	73714514	1:10	0.000188796	4.04276	0.00449677	0.007172
CD28:P10747:OID21265:v1	OID21265	CD28	Oncology	CD28	P10747	2	203706475	203738912	1:1	0.000446214	8.8198	0	0.00527
CD2AP:Q9Y5K6:OID20177:v1	OID20177	CD2AP	Cardiometabolic	CD2AP	Q9Y5K6	6	47477789	47627263	1:10	0.000274584	7.9477	0	0.106646
CD300A:Q9UGN4:OID30576:v1	OID30576	CD300A	Inflammation_II	CD300A	Q9UGN4	17	74466399	74484794	1:10	0.000943817	5.40025	0	0.004635
CD300C:Q08708:OID21010:v1	OID21010	CD300C	Neurology	CD300C	Q08708	17	74541073	74546115	1:10	0.000274593	5.03191	0	0.004489
CD300E:Q496F6:OID21418:v1	OID21418	CD300E	Oncology	CD300E	Q496F6	17	74609885	74623738	1:1	0.000223107	3.12779	0.0029862	0.004275
CD300LF:Q8TDQ1:OID21469:v1	OID21469	CD300LF	Oncology	CD300LF	Q8TDQ1	17	74694311	74712978	1:1	0.000446214	4.39858	0	0.002595
CD300LG:Q6UXG3:OID21130:v1	OID21130	CD300LG	Neurology	CD300LG	Q6UXG3	17	43847148	43863639	1:100	0.000171621	6.683	0	0.003946
CD302:Q8IX05:OID21328:v1	OID21328	CD302	Oncology	CD302	Q8IX05	2	159768628	159798255	1:1	0.000463376	5.22589	0	0.005978
CD33:P20138:OID21472:v1	OID21472	CD33	Oncology	CD33	P20138	19	51225064	51243860	1:10	0.0155488	7.74089	0	0.003553
CD34:P28906:OID21025:v1	OID21025	CD34	Neurology	CD34	P28906	1	207880972	207911402	1:10	0.000291755	6.73956	0.00300336	0.005452
CD36:P16671:OID30485:v1	OID30485	CD36	Inflammation_II	CD36	P16671	7	80369575	80679277	1:1	0.016697	6.86251	0	0.007493
CD38:P28907:OID21316:v1	OID21316	CD38	Oncology	CD38	P28907	4	15778275	15853232	1:1	0.000343242	5.31429	0	0.007258
CD3D:P04234:OID30827:v1	OID30827	CD3D	Neurology_II	CD3D	P04234	11	118339075	118342705	1:1	0.886244	7.42094	0	0.004045
CD3E:P07766:OID31302:v1	OID31302	CD3E	Oncology_II	CD3E	P07766	11	118304730	118316175	1:1	0.848251	6.53795	0	0.001805
CD3G:P09693:OID30448:v1	OID30448	CD3G	Inflammation_II	CD3G	P09693	11	118344344	118355161	1:1	0.46954	6.71497	0	0.002371
CD4:P01730:OID20584:v1	OID20584	CD4	Inflammation	CD4	P01730	12	6786858	6820799	1:1	0.000360428	6.06847	0.00151037	0.013106
CD40:P25942:OID20724:v1	OID20724	CD40	Inflammation	CD40	P25942	20	46118278	46129863	1:10	0.000120143	6.98057	0.00447961	0.036261
CD40LG:P29965:OID20616:v1	OID20616	CD40LG	Inflammation	CD40LG	P29965	X	136648158	136660390	1:1	0.000240286	5.27746	0	0.029899
CD46:P15529:OID20380:v1	OID20380	CD46	Cardiometabolic	CD46	P15529	1	207752054	207795513	1:1000	0.000240261	4.60966	0.0104513	0.017047
CD48:P09326:OID20692:v1	OID20692	CD48	Inflammation	CD48	P09326	1	160678746	160711831	1:10	0.000188796	4.23171	0.0014932	0.005588
CD5:P06127:OID21449:v1	OID21449	CD5	Oncology	CD5	P06127	11	61102489	61127852	1:1	0.000274593	5.23817	0.00147594	0.008611
CD55:P08174:OID20377:v1	OID20377	CD55	Cardiometabolic	CD55	P08174	1	207321532	207386804	1:1000	0.000257422	4.23416	0.0404496	0.006546
CD58:P19256:OID20716:v1	OID20716	CD58	Inflammation	CD58	P19256	1	116514534	116571039	1:10	0.000154469	4.43785	0.00600714	0.006532
CD59:P13987:OID20339:v1	OID20339	CD59	Cardiometabolic	CD59	P13987	11	33703010	33736479	1:100	0.000240261	3.78024	0.0463703	0.004359
CD5L:O43866:OID30775:v1	OID30775	CD5L	Inflammation_II	CD5L	O43866	1	157830911	157898256	1:100000	0.000737893	4.17772	0.004496	0.005034
CD6:P30203:OID20649:v1	OID20649	CD6	Inflammation	CD6	P30203	11	60971680	61020377	1:1	0.000205959	3.39757	0.0014932	0.018207
CD63:P08962:OID20988:v1	OID20988	CD63	Neurology	CD63	P08962	12	55725323	55729707	1:1	0.000274593	6.43961	0.0014931	0.018941
CD69:Q07108:OID20206:v1	OID20206	CD69	Cardiometabolic	CD69	Q07108	12	9752486	9760901	1:10	0.000326068	9.33515	0.00598936	0.05512
CD7:P09564:OID30543:v1	OID30543	CD7	Inflammation_II	CD7	P09564	17	82314868	82317608	1:1	0.00809967	9.38201	0.00151011	0.006744
CD70:P32970:OID20599:v1	OID20599	CD70	Inflammation	CD70	P32970	19	6583183	6604103	1:1	0.000205959	6.74693	0	0.002929
CD72:P21854:OID30641:v1	OID30641	CD72	Inflammation_II	CD72	P21854	9	35609982	35646810	1:10	0.000737893	6.44452	0	0.004671
CD74:P04233:OID21040:v1	OID21040	CD74	Neurology	CD74	P04233	5	150401637	150412969	1:10	0.000326079	5.91858	0	0.004558
CD79B:P40259:OID20635:v1	OID20635	CD79B	Inflammation	CD79B	P40259	17	63928740	63932336	1:1	8.58163e-05	3.64287	0	0.002385
CD80:P33681:OID30291:v1	OID30291	CD80	Cardiometabolic_II	CD80	P33681	3	119524293	119559614	1:10	0.00054913	3.4221	0	0.003963
CD82:P27701:OID31256:v1	OID31256	CD82	Oncology_II	CD82	P27701	11	44564427	44620358	1:1	0.844013	6.21593	0	0.003904
CD83:Q01151:OID20565:v1	OID20565	CD83	Inflammation	CD83	Q01151	6	14117256	14136918	1:1	0.000240286	6.38061	0	0.005218
CD84:Q9UIB8:OID20607:v1	OID20607	CD84	Inflammation	CD84	Q9UIB8	1	160541095	160579516	1:1	0.000171633	4.72994	0	0.029031
CD86:P42081:OID31500:v1	OID31500	CD86	Oncology_II	CD86	P42081	3	122055362	122121139	1:1	0.000737893	5.04418	0	0.004471
CD8A:P01732:OID21018:v1	OID21018	CD8A	Neurology	CD8A	P01732	2	86784610	86808396	1:10	0.000446214	8.24815	0	0.006341
CD93:Q9NPY3:OID20397:v1	OID20397	CD93	Cardiometabolic	CD93	Q9NPY3	20	23079360	23086324	1:1000	0.000240261	5.40516	0.0476746	0.003876
CD99:P14209:OID21110:v1	OID21110	CD99	Neurology	CD99	P14209	X	2691187	2741309	1:100	0.000154459	4.63911	0	0.012527
CD99L2:Q8TCZ2:OID21122:v1	OID21122	CD99L2	Neurology	CD99L2	Q8TCZ2	X	150766336	150898816	1:100	0.000188783	4.95579	0	0.00709
CDA:P32320:OID30345:v1	OID30345	CDA	Cardiometabolic_II	CDA	P32320	1	20589086	20618903	1:10	0.000652092	6.1422	0.00151011	0.018089
CDAN1:Q8IWY9:OID31076:v1	OID31076	CDAN1	Neurology_II	CDAN1	Q8IWY9	15	42723544	42737128	1:1	0.972887	3.67723	0	0.004135
CDC123:O75794:OID31242:v1	OID31242	CDC123	Oncology_II	CDC123	O75794	10	12195965	12250589	1:1	0.868603	8.20381	0	0.003429
CDC25A:P30304:OID31189:v1	OID31189	CDC25A	Oncology_II	CDC25A	P30304	3	48157146	48188417	1:1	0.918849	7.19483	0	0.004237
CDC26:Q8NHZ8:OID31508:v1	OID31508	CDC26	Oncology_II	CDC26	Q8NHZ8	9	113255835	113275572	1:1	0.000652092	7.81475	0.00151011	0.090878
CDC27:P30260:OID21238:v1	OID21238	CDC27	Oncology	CDC27	P30260	17	47117703	47189422	1:1	0.141707	10.6511	0	0.078613
CDC37:Q16543:OID21470:v1	OID21470	CDC37	Oncology	CDC37	Q16543	19	10391133	10420121	1:10	0.00216242	10.7154	0	0.089
CDC42BPB:Q9Y5S2:OID31485:v1	OID31485	CDC42BPB	Oncology_II	CDC42BPB	Q9Y5S2	14	102932380	103057549	1:1	0.00283145	8.31465	0	0.11905
CDCP1:Q9H5V8:OID20940:v1	OID20940	CDCP1	Neurology	CDCP1	Q9H5V8	3	45082277	45146422	1:1	0.000274593	5.22834	0	0.006199
CDH1:P12830:OID20353:v1	OID20353	CDH1	Cardiometabolic	CDH1	P12830	16	68737292	68835537	1:1000	0.00315771	5.93578	0.0359533	0.005779
CDH15:P55291:OID21005:v1	OID21005	CDH15	Neurology	CDH15	P55291	16	89171748	89195492	1:10	0.00142445	6.3634	0.0014931	0.004931
CDH17:Q12864:OID20134:v1	OID20134	CDH17	Cardiometabolic	CDH17	Q12864	8	94127162	94217303	1:10	0.000720783	8.59799	0	0.002992
CDH2:P19022:OID20170:v1	OID20170	CDH2	Cardiometabolic	CDH2	P19022	18	27932879	28177946	1:10	0.000360391	7.24378	0	0.006076
CDH22:Q9UJ99:OID31332:v1	OID31332	CDH22	Oncology_II	CDH22	Q9UJ99	20	46173739	46308498	1:1	0.951865	6.69776	0	0.004049
CDH23:Q9H251:OID31074:v1	OID31074	CDH23	Neurology_II	CDH23	Q9H251	10	71396920	71815947	1:1	0.950132	4.36422	0	0.006684
CDH3:P22223:OID21008:v1	OID21008	CDH3	Neurology	CDH3	P22223	16	68636189	68727468	1:10	0.000291755	6.18398	0	0.007742
CDH4:P55283:OID30875:v1	OID30875	CDH4	Neurology_II	CDH4	P55283	20	61252261	61940617	1:1	0.92573	7.03714	0	0.004807
CDH5:P33151:OID20243:v1	OID20243	CDH5	Cardiometabolic	CDH5	P33151	16	66366622	66404784	1:100	0.000429037	5.81539	0	0.0043
CDH6:P55285:OID20157:v1	OID20157	CDH6	Cardiometabolic	CDH6	P55285	5	31193686	31329146	1:10	0.00046336	7.2487	0	0.003253
CDHR1:Q96JP9:OID20808:v1	OID20808	CDHR1	Neurology	CDHR1	Q96JP9	10	84194537	84219621	1:1	0.0341869	8.89868	0	0.007616
CDHR2:Q9BYE9:OID21282:v1	OID21282	CDHR2	Oncology	CDHR2	Q9BYE9	5	176542511	176595974	1:1	0.00358687	5.35113	0	0.00461
CDHR5:Q9HBB8:OID20193:v1	OID20193	CDHR5	Cardiometabolic	CDHR5	Q9HBB8	11	616577	626078	1:10	0.000308907	6.81579	0	0.003639
CDK1:P06493:OID31164:v1	OID31164	CDK1	Oncology_II	CDK1	P06493	10	60778331	60794852	1:1	0.822339	7.30775	0	0.011765
CDK5RAP3:Q96JB5:OID30985:v1	OID30985	CDK5RAP3	Neurology_II	CDK5RAP3	Q96JB5	17	47967810	47981781	1:1	0.274943	8.84938	0	0.022166
CDKL5:O76039:OID30796:v1	OID30796	CDKL5	Neurology_II	CDKL5	O76039	X	18425583	18653629	1:1	0.910543	8.80995	0	0.00475
CDKN1A:P38936:OID21319:v1	OID21319	CDKN1A	Oncology	CDKN1A	P38936	6	36676460	36687337	1:1	0.00291755	9.64354	0	0.089804
CDKN2D:P55273:OID21295:v1	OID21295	CDKN2D	Oncology	CDKN2D	P55273	19	10566460	10569059	1:1	0.000326079	5.79573	0	0.071955
CDNF:Q49AH0:OID21318:v1	OID21318	CDNF	Oncology	CDNF	Q49AH0	10	14819245	14838575	1:1	0.000634997	6.47156	0	0.01438
CDON:Q4KMG0:OID20754:v1	OID20754	CDON	Inflammation	CDON	Q4KMG0	11	125955796	126063335	1:10	0.000171633	4.75203	0.00298641	0.007126
CDSN:Q15517:OID20667:v1	OID20667	CDSN	Inflammation	CDSN	Q15517	6	31115087	31120446	1:1	0.00525196	4.26115	0.00300357	0.007197
CEACAM1:P13688:OID21528:v1	OID21528	CEACAM1	Oncology	CEACAM1	P13688	19	42507304	42561234	1:10	0.000188783	4.72994	0.00151026	0.007982
CEACAM16:Q2WEN9:OID31495:v1	OID31495	CEACAM16	Oncology_II	CEACAM16	Q2WEN9	19	44699151	44710718	1:1	0.00053197	4.17036	0	0.006632
CEACAM18:A8MTB9:OID31251:v1	OID31251	CEACAM18	Oncology_II	CEACAM18	A8MTB9	19	51478539	51491301	1:1	0.593764	7.07896	0	0.002655
CEACAM19:Q7Z692:OID31443:v1	OID31443	CEACAM19	Oncology_II	CEACAM19	Q7Z692	19	44662278	44684359	1:1	0.00444452	13.2469	0	0.005233
CEACAM20:Q6UY09:OID31308:v1	OID31308	CEACAM20	Oncology_II	CEACAM20	Q6UY09	19	44501677	44529788	1:1	0.51704	8.35653	0	0.004732
CEACAM21:Q3KPI0:OID20548:v1	OID20548	CEACAM21	Inflammation	CEACAM21	Q3KPI0	19	41549518	41586844	1:1	0.000274612	7.57106	0	0.005188
CEACAM3:P40198:OID21245:v1	OID21245	CEACAM3	Oncology	CEACAM3	P40198	19	41796587	41811554	1:1	0.852732	9.32528	0	0.004308
CEACAM5:P06731:OID21171:v1	OID21171	CEACAM5	Oncology	CEACAM5	P06731	19	41708585	41730433	1:1	0.171089	10.9132	0.0120135	0.002762
CEACAM6:P40199:OID30362:v1	OID30362	CEACAM6	Cardiometabolic_II	CEACAM6	P40199	19	41750977	41772211	1:100	0.00185331	7.36926	0	0.005719
CEACAM8:P31997:OID20102:v1	OID20102	CEACAM8	Cardiometabolic	CEACAM8	P31997	19	42580243	42595055	1:1	0.000137292	6.85268	0	0.023626
CEBPA:P49715:OID30458:v1	OID30458	CEBPA	Inflammation_II	CEBPA	P49715	19	33299934	33302534	1:1	0.858342	4.75694	0	0.011269
CEBPB:P17676:OID20052:v1	OID20052	CEBPB	Cardiometabolic	CEBPB	P17676	20	50190830	50192668	1:1	0.200017	8.99976	0	0.042758
CELA2A:P08217:OID30411:v1	OID30411	CELA2A	Cardiometabolic_II	CELA2A	P08217	1	15456728	15472091	1:100	0.000823695	4.64893	0	0.001138
CELA3A:P09093:OID20298:v1	OID20298	CELA3A	Cardiometabolic	CELA3A	P09093	1	22001657	22012542	1:100	0.00128711	5.04418	0.00149305	0.003582
CELSR2:Q9HCU4:OID30593:v1	OID30593	CELSR2	Inflammation_II	CELSR2	Q9HCU4	1	109249539	109275751	1:10	0.000806535	5.83013	0	0.004802
CEMIP2:Q9UHN6:OID30499:v1	OID30499	CEMIP2	Inflammation_II	CEMIP2	Q9UHN6	9	71683366	71816690	1:1	0.680252	6.72726	0	0.003963
CEND1:Q8N111:OID30821:v1	OID30821	CEND1	Neurology_II	CEND1	Q8N111	11	787115	790113	1:1	0.128668	11.2619	0	0.003705
CENPF:P49454:OID31329:v1	OID31329	CENPF	Oncology_II	CENPF	P49454	1	214603195	214664571	1:1	0.187288	9.7003	0	0.072969
CENPJ:Q9HC77:OID31314:v1	OID31314	CENPJ	Oncology_II	CENPJ	Q9HC77	13	24882279	24922889	1:1	0.790455	9.59419	0	0.008468
CEP112:Q8N8E3:OID30115:v1	OID30115	CEP112	Cardiometabolic_II	CEP112	Q8N8E3	17	65635537	66192133	1:1	0.610358	5.83013	0	0.009442
CEP152:O94986:OID31249:v1	OID31249	CEP152	Oncology_II	CEP152	O94986	15	48712928	48811146	1:1	0.725881	7.84675	0	0.016691
CEP164:Q9UPV0:OID20441:v1	OID20441	CEP164	Inflammation	CEP164	Q9UPV0	11	117314557	117413266	1:1	0.883444	7.93292	0	0.005993
CEP170:Q5SW79:OID30240:v1	OID30240	CEP170	Cardiometabolic_II	CEP170	Q5SW79	1	243124428	243255348	1:1	0.000377527	6.17906	0	0.094518
CEP20:Q96NB1:OID21209:v1	OID21209	CEP20	Oncology	CEP20	Q96NB1	16	15865719	15888625	1:1	0.0756161	12.4134	0	0.044329
CEP290:O15078:OID31287:v1	OID31287	CEP290	Oncology_II	CEP290	O15078	12	88049016	88142099	1:1	0.842022	9.59419	0	0.006601
CEP350:Q5VT06:OID31247:v1	OID31247	CEP350	Oncology_II	CEP350	Q5VT06	1	179954674	180114880	1:1	0.983715	11.2594	0	0.005518
CEP43:O95684:OID20084:v1	OID20084	CEP43	Cardiometabolic	CEP43	O95684	6	166999317	167094789	1:1	0.120886	10.0632	0.00751673	0.076615
CEP85:Q6P2H3:OID21241:v1	OID21241	CEP85	Oncology	CEP85	Q6P2H3	1	26234200	26278808	1:1	0.256813	11.1679	0	0.093099
CERT:Q9Y5P4:OID20857:v1	OID20857	CERT	Neurology	CERT1	Q9Y5P4	5	75356345	75512138	1:1	0.295754	12.3638	0	0.061826
CES1:P23141:OID20244:v1	OID20244	CES1	Cardiometabolic	CES1	P23141	16	55802851	55833337	1:100	0.000394714	4.0354	0.00899262	0.004224
CES2:O00748:OID21366:v1	OID21366	CES2	Oncology	CES2	O00748	16	66934444	66945096	1:1	0.000343242	9.26362	0	0.006648
CES3:Q6UWW8:OID21340:v1	OID21340	CES3	Oncology	CES3	Q6UWW8	16	66961245	66975149	1:1	0.0209549	9.93973	0	0.062055
CETN2:P41208:OID20836:v1	OID20836	CETN2	Neurology	CETN2	P41208	X	152826994	152830757	1:1	0.20047	10.2064	0	0.067705
CETN3:O15182:OID31525:v1	OID31525	CETN3	Oncology_II	CETN3	O15182	5	90392257	90409766	1:1	0.000583451	5.76134	0	0.056903
CFB:P00751:OID30755:v1	OID30755	CFB	Inflammation_II	CFB	P00751	6	31945650	31952086	1:100000	0.000617771	6.1422	0.0149638	0.006305
CFC1:P0CG37:OID21261:v1	OID21261	CFC1	Oncology	CFC1	P0CG37	2	130592165	130599575	1:1	0.00229972	10.8711	0	0.003024
CFD:P00746:OID30738:v1	OID30738	CFD	Inflammation_II	CFD	P00746	19	859453	867884	1:100000	0.00811683	4.82568	0	0.004494
CFH:P08603:OID30790:v1	OID30790	CFH	Inflammation_II	CFH	P08603	1	196651754	196752476	1:100000	0.000669252	4.64893	0.0539349	0.005483
CFHR2:P36980:OID30720:v1	OID30720	CFHR2	Inflammation_II	CFHR2	P36980	1	196943738	196959622	1:100000	0.00214504	6.73218	0.00598895	0.003072
CFHR4:Q92496:OID30758:v1	OID30758	CFHR4	Inflammation_II	CFHR4	Q92496	1	196888014	196918795	1:100000	0.0010811	4.9828	0.00151011	0.003057
CFHR5:Q9BXR6:OID30716:v1	OID30716	CFHR5	Inflammation_II	CFHR5	Q9BXR6	1	196975010	197009678	1:1000	0.000720733	7.7212	0.0105021	0.00379
CFI:P05156:OID30772:v1	OID30772	CFI	Inflammation_II	CFI	P05156	4	109731008	109802150	1:100000	0.000755054	4.90424	0	0.003787
CFP:P27918:OID30784:v1	OID30784	CFP	Inflammation_II	CFP	P27918	X	47623172	47630305	1:100000	0.00101246	4.15809	0	0.003826
CGA:P01215:OID21069:v1	OID21069	CGA	Neurology	CGA	P01215	6	87085498	87095106	1:100	0.000205945	5.19151	0	0.007569
CGB3_CGB5_CGB8:P0DN86:OID30671:v1	OID30671	CGB3_CGB5_CGB8	Inflammation_II	CGB5;CGB8;CGB3	P0DN86;P0DN86;P0DN86	19;19;19	49043848;49047638;49022869	49045311;49049111;49024333	1:1000	0.950458	5.51323	0	0.002663
CGN:Q9P2M7:OID30894:v1	OID30894	CGN	Neurology_II	CGN	Q9P2M7	1	151510510	151538692	1:1	0.916858	5.97264	0	0.0062
CGREF1:Q99674:OID20152:v1	OID20152	CGREF1	Cardiometabolic	CGREF1	Q99674	2	27098889	27119128	1:10	0.000377553	6.5699	0	0.002092
CHAC2:Q8WUX2:OID21230:v1	OID21230	CHAC2	Oncology	CHAC2	Q8WUX2	2	53767804	53775196	1:1	0.00667605	7.93785	0	0.056189
CHAD:O15335:OID30660:v1	OID30660	CHAD	Inflammation_II	CHAD	O15335	17	50464496	50468906	1:10	0.000720733	5.88173	0	0.002603
CHCHD10:Q8WYQ3:OID31116:v1	OID31116	CHCHD10	Neurology_II	CHCHD10	Q8WYQ3	22	23765834	23767972	1:1	0.000429008	7.82706	0	0.009449
CHCHD6:Q9BRQ6:OID31426:v1	OID31426	CHCHD6	Oncology_II	CHCHD6	Q9BRQ6	3	126704240	126960420	1:1	0.00470193	5.98492	0	0.004061
CHEK2:O96017:OID20054:v1	OID20054	CHEK2	Cardiometabolic	CHEK2	O96017	22	28687743	28742422	1:1	0.954385	7.76124	0	0.004851
CHGA:P10645:OID30403:v1	OID30403	CHGA	Cardiometabolic_II	CHGA	P10645	14	92923150	92935285	1:100	0.000772214	7.19458	0	0.005353
CHGB:P05060:OID21038:v1	OID21038	CHGB	Neurology	CHGB	P05060	20	5911510	5925353	1:10	0.000377566	6.27737	0.00568065	0.015113
CHI3L1:P36222:OID20399:v1	OID20399	CHI3L1	Cardiometabolic	CHI3L1	P36222	1	203178931	203186704	1:1000	0.00046336	4.5213	0.0254333	0.005452
CHIT1:Q13231:OID20312:v1	OID20312	CHIT1	Cardiometabolic	CHIT1	Q13231	1	203212827	203273641	1:100	0.00123563	4.3495	0.00744809	0.003689
CHL1:O00533:OID20366:v1	OID20366	CHL1	Cardiometabolic	CHL1	O00533	3	196763	409417	1:1000	0.000394714	5.13012	0.00451347	0.005471
CHM:P24386:OID30972:v1	OID30972	CHM	Neurology_II	CHM	P24386	X	85861180	86047561	1:1	0.335862	10.577	0	0.04755
CHMP1A:Q9HD42:OID20930:v1	OID20930	CHMP1A	Neurology	CHMP1A	Q9HD42	16	89640816	89657738	1:1	0.00482254	6.16677	0	0.079757
CHMP6:Q96FZ7:OID30327:v1	OID30327	CHMP6	Cardiometabolic_II	CHMP6	Q96FZ7	17	80991598	81009517	1:10	0.000840855	6.44452	0	0.056172
CHP1:Q99653:OID30869:v1	OID30869	CHP1	Neurology_II	CHP1	Q99653	15	41230839	41281887	1:1	0.806071	12.4035	0	0.003606
CHRDL1:Q9BU40:OID20771:v1	OID20771	CHRDL1	Inflammation	CHRDL1	Q9BU40	X	110673856	110795819	1:10	0.000137306	5.80556	0.0014932	0.004838
CHRDL2:Q6WN34:OID20223:v1	OID20223	CHRDL2	Cardiometabolic	CHRDL2	Q6WN34	11	74696429	74731426	1:10	0.000291745	6.12254	0	0.003382
CHRM1:P11229:OID30930:v1	OID30930	CHRM1	Neurology_II	CHRM1	P11229	11	62908679	62921807	1:1	0.970999	6.88935	0	0.003608
CIAPIN1:Q6FI81:OID21501:v1	OID21501	CIAPIN1	Oncology	CIAPIN1	Q6FI81	16	57428187	57447420	1:10	0.000377566	7.35942	0	0.098067
CILP:O75339:OID30399:v1	OID30399	CILP	Cardiometabolic_II	CILP	O75339	15	65194760	65211473	1:100	0.00054913	11.0467	0	0.00384
CINP:Q9BW66:OID31328:v1	OID31328	CINP	Oncology_II	CINP	Q9BW66	14	102341102	102362916	1:1	0.75665	7.22164	0	0.005354
CIRBP:Q14011:OID31503:v1	OID31503	CIRBP	Oncology_II	CIRBP	Q14011	19	1259384	1274880	1:1	0.00159591	8.61277	0	0.069547
CIT:O14578:OID30970:v1	OID30970	CIT	Neurology_II	CIT	O14578	12	119685791	119877320	1:1	0.358685	8.27278	0	0.043622
CKAP4:Q07065:OID20617:v1	OID20617	CKAP4	Inflammation	CKAP4	Q07065	12	106237881	106304279	1:1	0.000188796	3.53003	0.00447961	0.003714
CKB:P12277:OID30400:v1	OID30400	CKB	Cardiometabolic_II	CKB	P12277	14	103519667	103522833	1:100	0.000909497	7.30283	0	0.004043
CKMT1A_CKMT1B:P12532:OID20721:v1	OID20721	CKMT1A_CKMT1B	Inflammation	CKMT1B;CKMT1A	P12532;P12532	15;15	43593054;43692886	43604901;43699222	1:10	0.000171633	7.88122	0.00750034	0.005076
CLASP1:Q7Z460:OID31192:v1	OID31192	CLASP1	Oncology_II	CLASP1	Q7Z460	2	121337776	121649476	1:1	0.588873	11.7841	0	0.007791
CLC:Q05315:OID20126:v1	OID20126	CLC	Cardiometabolic	CLC	Q05315	19	39731255	39738029	1:10	0.00480522	6.8453	0.00151021	0.033683
CLEC10A:Q8IUN9:OID20928:v1	OID20928	CLEC10A	Neurology	CLEC10A	Q8IUN9	17	7074537	7080307	1:1	0.000308917	5.77608	0	0.003876
CLEC11A:Q9Y240:OID21112:v1	OID21112	CLEC11A	Neurology	CLEC11A	Q9Y240	19	50723364	50725708	1:100	0.00041189	10.1916	0.0014931	0.005028
CLEC12A:Q5QGZ9:OID30552:v1	OID30552	CLEC12A	Inflammation_II	CLEC12A	Q5QGZ9	12	9951316	9995694	1:1	0.550932	4.94352	0	0.004463
CLEC14A:Q86T13:OID21090:v1	OID21090	CLEC14A	Neurology	CLEC14A	Q86T13	14	38254000	38256093	1:100	0.000291755	5.85224	0	0.004719
CLEC1A:Q8NC01:OID20099:v1	OID20099	CLEC1A	Cardiometabolic	CLEC1A	Q8NC01	12	10069554	10111627	1:1	0.000274584	7.55629	0	0.003675
CLEC1B:Q9P126:OID21061:v1	OID21061	CLEC1B	Neurology	CLEC1B	Q9P126	12	9985642	10013424	1:10	0.000291755	10.1076	0	0.039162
CLEC2L:P0C7M8:OID30884:v1	OID30884	CLEC2L	Neurology_II	CLEC2L	P0C7M8	7	139523685	139544985	1:1	0.81587	6.64858	0	0.003925
CLEC3B:P05452:OID30756:v1	OID30756	CLEC3B	Inflammation_II	CLEC3B	P05452	3	45001548	45036071	1:100000	0.000686412	5.43464	0.0194426	0.005746
CLEC4A:Q9UMR7:OID20573:v1	OID20573	CLEC4A	Inflammation	CLEC4A	Q9UMR7	12	8123617	8138607	1:1	0.000257449	5.8203	0	0.006701
CLEC4C:Q8WTT0:OID20547:v1	OID20547	CLEC4C	Inflammation	CLEC4C	Q8WTT0	12	7729383	7751605	1:1	0.000360428	4.83059	0	0.002812
CLEC4D:Q8WXI8:OID20609:v1	OID20609	CLEC4D	Inflammation	CLEC4D	Q8WXI8	12	8509475	8522366	1:1	0.000257449	6.1594	0	0.01156
CLEC4G:Q6UXB4:OID20590:v1	OID20590	CLEC4G	Inflammation	CLEC4G	Q6UXB4	19	7728957	7733906	1:1	0.000291775	5.91858	0	0
CLEC4M:Q9H2X3:OID30405:v1	OID30405	CLEC4M	Cardiometabolic_II	CLEC4M	Q9H2X3	19	7763210	7769605	1:100	0.000652092	4.54584	0.00149295	0.005013
CLEC5A:Q9NY25:OID20165:v1	OID20165	CLEC5A	Cardiometabolic	CLEC5A	Q9NY25	7	141927357	141947007	1:10	0.000188776	7.13061	0.0029861	0.006825
CLEC6A:Q6EIG7:OID21228:v1	OID21228	CLEC6A	Oncology	CLEC6A	Q6EIG7	12	8455962	8478330	1:1	0.00175053	8.67438	0	0.007313
CLEC7A:Q9BXN2:OID20636:v1	OID20636	CLEC7A	Inflammation	CLEC7A	Q9BXN2	12	10116777	10130258	1:1	0.0071914	3.76553	0	0.003234
CLGN:O14967:OID30957:v1	OID30957	CLGN	Neurology_II	CLGN	O14967	4	140388453	140427661	1:1	0.238923	8.70888	0	0.004477
CLIC5:Q9NZA1:OID30890:v1	OID30890	CLIC5	Neurology_II	CLIC5	Q9NZA1	6	45880827	46080348	1:1	0.739609	6.1594	0	0.003644
CLINT1:Q14677:OID31182:v1	OID31182	CLINT1	Oncology_II	CLINT1	Q14677	5	157785743	157859145	1:1	0.829873	7.15768	0	0.002441
CLIP2:Q9UDT6:OID20559:v1	OID20559	CLIP2	Inflammation	CLIP2	Q9UDT6	7	74289407	74405935	1:1	0.00171633	11.6207	0	0.10028
CLMP:Q9H6B4:OID21419:v1	OID21419	CLMP	Oncology	CLMP	Q9H6B4	11	123069872	123195248	1:1	0.000326079	2.84332	0	0.004097
CLNS1A:P54105:OID30929:v1	OID30929	CLNS1A	Neurology_II	CLNS1A	P54105	11	77514936	77637794	1:1	0.617874	7.4111	0	0.039207
CLPP:Q16740:OID20910:v1	OID20910	CLPP	Neurology	CLPP	Q16740	19	6361531	6370242	1:1	0.00933617	16.0008	0.0014931	0.04279
CLPS:P04118:OID21156:v1	OID21156	CLPS	Neurology	CLPS	P04118	6	35794982	35797344	1:100	0.000343242	10.5943	0.0014931	0.00332
CLSPN:Q9HAW4:OID20831:v1	OID20831	CLSPN	Neurology	CLSPN	Q9HAW4	1	35720218	35769978	1:1	0.941065	9.99898	0.0014931	0.005984
CLSTN1:O94985:OID20874:v1	OID20874	CLSTN1	Neurology	CLSTN1	O94985	1	9728926	9823984	1:1	0.124442	14.6368	0	0.001885
CLSTN2:Q9H4D0:OID20664:v1	OID20664	CLSTN2	Inflammation	CLSTN2	Q9H4D0	3	139935185	140577397	1:1	0.000188796	3.62324	0	0.004051
CLSTN3:Q9BQT9:OID31092:v1	OID31092	CLSTN3	Neurology_II	CLSTN3	Q9BQT9	12	7129698	7158945	1:1	0.000737893	5.35113	0	0.003855
CLTA:P09496:OID20118:v1	OID20118	CLTA	Cardiometabolic	CLTA	P09496	9	36190856	36304781	1:1	0.186631	10.0928	0	0.040829
CLU:P10909:OID30732:v1	OID30732	CLU	Inflammation_II	CLU	P10909	8	27596917	27614700	1:100000	0.000892336	4.99508	0	0.007813
CLUL1:Q15846:OID20198:v1	OID20198	CLUL1	Cardiometabolic	CLUL1	Q15846	18	596988	650334	1:10	0.00034323	6.5699	0.00149305	0.004141
CMC1:Q7Z7K0:OID30360:v1	OID30360	CMC1	Cardiometabolic_II	CMC1	Q7Z7K0	3	28241584	28325142	1:10	0.00480489	9.58432	0	0.065648
CMIP:Q8IY22:OID31406:v1	OID31406	CMIP	Oncology_II	CMIP	Q8IY22	16	81444808	81711762	1:1	0.0926657	7.48492	0	0.078135
CNDP1:Q96KN2:OID20347:v1	OID20347	CNDP1	Cardiometabolic	CNDP1	Q96KN2	18	74534500	74587212	1:1000	0.000360391	6.25034	0.00149305	0.020894
CNGB3:Q9NQW8:OID30805:v1	OID30805	CNGB3	Neurology_II	CNGB3	Q9NQW8	8	86553977	86743675	1:1	0.273244	9.61887	0	0.003749
CNP:P09543:OID30285:v1	OID30285	CNP	Cardiometabolic_II	CNP	P09543	17	41966763	41977740	1:1	0.00054913	7.80982	0.00149295	0.096226
CNPY2:Q9Y2B0:OID20069:v1	OID20069	CNPY2	Cardiometabolic	CNPY2	Q9Y2B0	12	56309842	56316119	1:1	0.338888	9.40175	0	0.006685
CNPY4:Q8N129:OID21317:v1	OID21317	CNPY4	Oncology	CNPY4	Q8N129	7	100119634	100125508	1:1	0.000394728	7.59075	0	0.065982
CNST:Q6PJW8:OID20127:v1	OID20127	CNST	Cardiometabolic	CNST	Q6PJW8	1	246566444	246668595	1:10	0.00307191	17.9259	0	0.086908
CNTF:P26441:OID30807:v1	OID30807	CNTF	Neurology_II	CNTF	P26441	11	58622665	58625733	1:1	0.987713	10.9446	0	0.004433
CNTN1:Q12860:OID20307:v1	OID20307	CNTN1	Cardiometabolic	CNTN1	Q12860	12	40692439	41072415	1:100	0.000411876	4.24643	0	0.00681
CNTN2:Q02246:OID21426:v1	OID21426	CNTN2	Oncology	CNTN2	Q02246	1	205042937	205078289	1:1	0.000446214	4.15809	0	0.007092
CNTN3:Q9P232:OID21092:v1	OID21092	CNTN3	Neurology	CNTN3	Q9P232	3	74262568	74614659	1:100	0.000326079	5.13749	0	0.007091
CNTN4:Q8IWV2:OID21117:v1	OID21117	CNTN4	Neurology	CNTN4	Q8IWV2	3	2098813	3057959	1:100	0.000326079	6.03898	0	0.0067
CNTN5:O94779:OID21006:v1	OID21006	CNTN5	Neurology	CNTN5	O94779	11	99020949	100358885	1:10	0.000446214	4.89442	0.00600673	0.003574
CNTNAP2:Q9UHC6:OID20556:v1	OID20556	CNTNAP2	Inflammation	CNTNAP2	Q9UHC6	7	146116002	148420998	1:1	0.000154469	6.42977	0	0.023302
CNTNAP4:Q9C0A0:OID30911:v1	OID30911	CNTNAP4	Neurology_II	CNTNAP4	Q9C0A0	16	76277278	76560757	1:1	0.778941	6.86497	0	0.004226
COCH:O43405:OID30305:v1	OID30305	COCH	Cardiometabolic_II	COCH	O43405	14	30874514	30895065	1:10	0.000617771	5.13749	0	0.007136
COL15A1:P39059:OID30396:v1	OID30396	COL15A1	Cardiometabolic_II	COL15A1	P39059	9	98943179	99070792	1:100	0.000737893	4.66857	0	0.003854
COL18A1:P39060:OID20332:v1	OID20332	COL18A1	Cardiometabolic	COL18A1	P39060	21	45405165	45513720	1:100	0.000291745	5.13749	0.00748241	0.006901
COL1A1:P02452:OID20335:v1	OID20335	COL1A1	Cardiometabolic	COL1A1	P02452	17	50184101	50201632	1:100	0.000497683	3.04195	0	0.004757
COL24A1:Q17RW2:OID31464:v1	OID31464	COL24A1	Oncology_II	COL24A1	Q17RW2	1	85729233	86156943	1:1	0.0290696	19.3766	0	0.004426
COL28A1:Q2UY09:OID30969:v1	OID30969	COL28A1	Neurology_II	COL28A1	Q2UY09	7	7356203	7535873	1:1	0.0661702	10.2188	0	0.00431
COL2A1:P02458:OID30286:v1	OID30286	COL2A1	Cardiometabolic_II	COL2A1	P02458	12	47972967	48004554	1:1	0.00056629	5.21852	0	0.007867
COL3A1:P02461:OID30379:v1	OID30379	COL3A1	Cardiometabolic_II	COL3A1	P02461	2	188974373	189012746	1:100	0.0198716	7.77782	0	0.006209
COL4A1:P02462:OID20208:v1	OID20208	COL4A1	Cardiometabolic	COL4A1	P02462	13	110148963	110307157	1:10	0.00034323	6.64366	0	0.005201
COL4A4:P53420:OID31333:v1	OID31333	COL4A4	Oncology_II	COL4A4	P53420	2	227002714	227164453	1:1	0.97045	8.22972	0.00151011	0.004991
COL5A1:P20908:OID30587:v1	OID30587	COL5A1	Inflammation_II	COL5A1	P20908	9	134641803	134844843	1:10	0.000960977	6.13728	0	0.00578
COL6A3:P12111:OID20292:v1	OID20292	COL6A3	Cardiometabolic	COL6A3	P12111	2	237324003	237414328	1:100	0.000240261	4.30533	0	0.003644
COL9A1:P20849:OID20550:v1	OID20550	COL9A1	Inflammation	COL9A1	P20849	6	70216040	70303084	1:1	0.00151037	8.09052	0	0.004385
COL9A2:Q14055:OID31255:v1	OID31255	COL9A2	Oncology_II	COL9A2	Q14055	1	40300489	40317813	1:1	0.908484	8.97021	0	0.004384
COLEC12:Q5KU26:OID20738:v1	OID20738	COLEC12	Inflammation	COLEC12	Q5KU26	18	316737	500722	1:10	0.000120143	4.37404	0.00449677	0.004146
COMMD1:Q8N668:OID30222:v1	OID30222	COMMD1	Cardiometabolic_II	COMMD1	Q8N668	2	61888724	62147247	1:1	0.000429008	6.44698	0	0.076565
COMMD9:Q9P000:OID31390:v1	OID31390	COMMD9	Oncology_II	COMMD9	Q9P000	11	36269284	36289449	1:1	0.0973676	6.94859	0	0.032297
COMP:P49747:OID20405:v1	OID20405	COMP	Cardiometabolic	COMP	P49747	19	18782773	18791305	1:1000	0.000274584	4.42803	0.014982	0.007935
COMT:P21964:OID20086:v1	OID20086	COMT	Cardiometabolic	COMT	P21964	22	19941371	19969975	1:1	6.8646e-05	5.74168	0.012013	0.079127
COPB2:P35606:OID30173:v1	OID30173	COPB2	Cardiometabolic_II	COPB2	P35606	3	139353946	139389736	1:1	0.982016	6.22576	0	0.020231
COPE:O14579:OID20797:v1	OID20797	COPE	Neurology	COPE	O14579	19	18899514	18919387	1:1	0.848253	8.6867	0	0.003529
COQ7:Q99807:OID30217:v1	OID30217	COQ7	Cardiometabolic_II	COQ7	Q99807	16	19067614	19080095	1:1	0.00334626	7.32743	0	0.003095
CORO1A:P31146:OID20286:v1	OID20286	CORO1A	Cardiometabolic	CORO1A	P31146	16	30182827	30189076	1:100	0.00178479	11.0764	0.0314398	0.087722
CORO6:Q6QEF8:OID30870:v1	OID30870	CORO6	Neurology_II	CORO6	Q6QEF8	17	29614756	29622912	1:1	0.784466	6.50598	0	0.005189
COX5B:P10606:OID21297:v1	OID21297	COX5B	Oncology	COX5B	P10606	2	97646062	97648383	1:1	0.00605821	14.3605	0	0.036862
COX6B1:P14854:OID30317:v1	OID30317	COX6B1	Cardiometabolic_II	COX6B1	P14854	19	35648323	35658782	1:10	0.694426	8.56842	0	0.020218
CPA1:P15085:OID20280:v1	OID20280	CPA1	Cardiometabolic	CPA1	P15085	7	130380339	130388114	1:100	0.000308907	4.44767	0	0.003106
CPA2:P48052:OID21060:v1	OID21060	CPA2	Neurology	CPA2	P48052	7	130266863	130289798	1:10	0.000394728	4.6342	0.00566349	0.006614
CPA4:Q9UI42:OID30606:v1	OID30606	CPA4	Inflammation_II	CPA4	Q9UI42	7	130293134	130324180	1:10	0.00180183	4.94597	0.0164739	0.006405
CPB1:P15086:OID20289:v1	OID20289	CPB1	Cardiometabolic	CPB1	P15086	3	148791102	148860187	1:100	0.00034323	4.94106	0	0.003348
CPB2:Q96IY4:OID30734:v1	OID30734	CPB2	Inflammation_II	CPB2	Q96IY4	13	46053186	46105033	1:100000	0.000755054	5.22834	0.00151011	0.002667
CPE:P16870:OID21392:v1	OID21392	CPE	Oncology	CPE	P16870	4	165361194	165498547	1:1	0.000600673	5.68518	0.00899293	0.002232
CPLX2:Q6PUV4:OID31186:v1	OID31186	CPLX2	Oncology_II	CPLX2	Q6PUV4	5	175796310	175884021	1:1	0.979425	5.18414	0	0.001678
CPM:P14384:OID21054:v1	OID21054	CPM	Neurology	CPM	P14384	12	68842197	68971570	1:10	0.000377566	4.11638	0.00449646	0.008144
CPOX:P36551:OID30495:v1	OID30495	CPOX	Inflammation_II	CPOX	P36551	3	98579446	98593648	1:1	0.290095	6.62399	0	0.008621
CPPED1:Q9BRF8:OID21053:v1	OID21053	CPPED1	Neurology	CPPED1	Q9BRF8	16	12659799	12803887	1:10	0.000308917	4.3765	0	0.064256
CPQ:Q9Y646:OID30406:v1	OID30406	CPQ	Cardiometabolic_II	CPQ	Q9Y646	8	96645242	97149654	1:100	0.00053197	3.76062	0.00149295	0.004401
CPTP:Q5TA50:OID30106:v1	OID30106	CPTP	Cardiometabolic_II	CPTP	Q5TA50	1	1324756	1328896	1:1	0.886313	5.55499	0	0.005449
CPVL:Q9H3G5:OID21435:v1	OID21435	CPVL	Oncology	CPVL	Q9H3G5	7	28995235	29195451	1:1	0.000514862	5.39043	0.0014931	0.00367
CPXM1:Q96SM3:OID21479:v1	OID21479	CPXM1	Oncology	CPXM1	Q96SM3	20	2794074	2800627	1:10	0.000274593	5.13012	0	0.011756
CPXM2:Q8N436:OID30322:v1	OID30322	CPXM2	Cardiometabolic_II	CPXM2	Q8N436	10	123706207	123940267	1:10	0.0046676	6.78628	0	0.004068
CR1:P17927:OID30697:v1	OID30697	CR1	Inflammation_II	CR1	P17927	1	207496147	207641765	1:1000	0.00151011	4.27097	0.00302021	0.004843
CR2:P20023:OID20393:v1	OID20393	CR2	Cardiometabolic	CR2	P20023	1	207454230	207489895	1:1000	0.000360391	4.84532	0.00149305	0.00462
CRACR2A:Q9BSW2:OID21249:v1	OID21249	CRACR2A	Oncology	CRACR2A	Q9BSW2	12	3606633	3764819	1:1	0.00828928	9.11072	0	0.112613
CRADD:P78560:OID20923:v1	OID20923	CRADD	Neurology	CRADD	P78560	12	93677375	93894840	1:1	0.000291755	5.86207	0.0014931	0.085498
CREB3:O43889:OID31188:v1	OID31188	CREB3	Oncology_II	CREB3	O43889	9	35732598	35736999	1:1	0.886879	7.91323	0	0.004194
CREBZF:Q9NS37:OID31206:v1	OID31206	CREBZF	Oncology_II	CREBZF	Q9NS37	11	85657742	85682908	1:1	0.9751	6.1422	0	0.006017
CREG1:O75629:OID21515:v1	OID21515	CREG1	Oncology	CREG1	O75629	1	167529117	167553805	1:10	0.000205945	4.3765	0.0149825	0.008592
CRELD1:Q96HD1:OID30619:v1	OID30619	CRELD1	Inflammation_II	CRELD1	Q96HD1	3	9933793	9945413	1:10	0.00054913	5.86944	0	0.005582
CRELD2:Q6UXH1:OID20751:v1	OID20751	CRELD2	Inflammation	CRELD2	Q6UXH1	22	49918167	49927540	1:10	0.000223122	5.38797	0.0014932	0.028677
CRH:P06850:OID21257:v1	OID21257	CRH	Oncology	CRH	P06850	8	66176376	66178464	1:1	0.00988536	13.242	0.0014931	0.005777
CRHBP:P24387:OID20747:v1	OID20747	CRHBP	Inflammation	CRHBP	P24387	5	76953045	76981158	1:10	0.000274612	4.42067	0.00449677	0.005356
CRHR1:P34998:OID20055:v1	OID20055	CRHR1	Cardiometabolic	CRHR1	P34998	17	45784280	45835828	1:1	0.555277	11.7049	0	0.002293
CRIM1:Q9NZV1:OID20701:v1	OID20701	CRIM1	Inflammation	CRIM1	Q9NZV1	2	36355778	36551135	1:10	0.000171633	4.61948	0	0.008219
CRIP2:P52943:OID20901:v1	OID20901	CRIP2	Neurology	CRIP2	P52943	14	105472962	105480162	1:1	0.000394728	7.35696	0	0.012059
CRISP2:P16562:OID21456:v1	OID21456	CRISP2	Oncology	CRISP2	P16562	6	49692358	49713590	1:1	0.000326079	3.89801	0	0.004249
CRISP3:P54108:OID30715:v1	OID30715	CRISP3	Inflammation_II	CRISP3	P54108	6	49727376	49744437	1:1000	0.000669252	3.97406	0.00902632	0.004227
CRKL:P46109:OID20742:v1	OID20742	CRKL	Inflammation	CRKL	P46109	22	20917407	20953747	1:10	0.000137306	5.58201	0.00300357	0.104276
CRLF1:O75462:OID20699:v1	OID20699	CRLF1	Inflammation	CRLF1	O75462	19	18572220	18607741	1:10	0.000360428	4.97543	0	0.007513
CRNN:Q9UBG3:OID21427:v1	OID21427	CRNN	Oncology	CRNN	Q9UBG3	1	152409243	152414263	1:1	0.000634997	3.8244	0.036006	0.00371
CRTAC1:Q9NQ79:OID20279:v1	OID20279	CRTAC1	Cardiometabolic	CRTAC1	Q9NQ79	10	97865000	98030828	1:100	0.000188776	4.0305	0	0.00625
CRTAM:O95727:OID20914:v1	OID20914	CRTAM	Neurology	CRTAM	O95727	11	122838500	122872643	1:1	0.000377566	6.29949	0	0.00312
CRTAP:O75718:OID30902:v1	OID30902	CRTAP	Neurology_II	CRTAP	O75718	3	33114014	33147773	1:1	0.877115	5.48376	0	0.00267
CRX:O43186:OID20070:v1	OID20070	CRX	Cardiometabolic	CRX	O43186	19	47819779	47843330	1:1	0.709954	7.99448	0	0.001527
CRYBB1:P53674:OID30319:v1	OID30319	CRYBB1	Cardiometabolic_II	CRYBB1	P53674	22	26599278	26618027	1:10	0.000703573	4.61211	0	0.059955
CRYBB2:P43320:OID31081:v1	OID31081	CRYBB2	Neurology_II	CRYBB2	P43320	22	25212564	25231870	1:1	0.02526	5.03191	0	0.003964
CRYGD:P07320:OID31144:v1	OID31144	CRYGD	Neurology_II	CRYGD	P07320	2	208121607	208124524	1:1	0.00056629	4.30042	0	0.037319
CRYM:Q14894:OID30815:v1	OID30815	CRYM	Neurology_II	CRYM	Q14894	16	21238874	21303083	1:1	0.0775646	12.763	0	0.018451
CRYZL1:O95825:OID30272:v1	OID30272	CRYZL1	Cardiometabolic_II	CRYZL1	O95825	21	33589341	33643926	1:1	0.000617771	5.03191	0	0.089302
CSDE1:O75534:OID30183:v1	OID30183	CSDE1	Cardiometabolic_II	CSDE1	O75534	1	114716913	114758676	1:1	0.152967	8.50435	0	0.022349
CSF1:P09603:OID20719:v1	OID20719	CSF1	Inflammation	CSF1	P09603	1	109910242	109930992	1:10	0.000188796	3.88329	0	0.005356
CSF1R:P07333:OID30681:v1	OID30681	CSF1R	Inflammation_II	CSF1R	P07333	5	150053291	150113372	1:1000	0.000652092	5.70729	0	0.003733
CSF2:P04141:OID30072:v1	OID30072	CSF2	Cardiometabolic_II	CSF2	P04141	5	132073789	132076170	1:1	0.225401	9.88542	0	0.004191
CSF2RA:P15509:OID20915:v1	OID20915	CSF2RA	Neurology	CSF2RA	P15509	X	1268800	1310381	1:1	0.000154459	4.68821	0	0.00316
CSF2RB:P32927:OID30553:v1	OID30553	CSF2RB	Inflammation_II	CSF2RB	P32927	22	36913628	36940439	1:1	0.106531	7.74089	0	0.003693
CSF3:P09919:OID20491:v1	OID20491	CSF3	Inflammation	CSF3	P09919	17	40015361	40017813	1:1	0.0388061	10.9181	0	0.010251
CSF3R:Q99062:OID30527:v1	OID30527	CSF3R	Inflammation_II	CSF3R	Q99062	1	36466043	36483278	1:1	0.0170402	7.91323	0	0.004641
CSH1:P0DML2:OID30667:v1	OID30667	CSH1	Inflammation_II	CSH1	P0DML2	17	63894909	63896661	1:1000	0.943954	6.05865	0	0.005118
CSNK1D:P48730:OID30492:v1	OID30492	CSNK1D	Inflammation_II	CSNK1D	P48730	17	82239023	82273700	1:1	0.688077	7.83937	0	0.020313
CSNK2A1:P68400:OID31053:v1	OID31053	CSNK2A1	Neurology_II	CSNK2A1	P68400	20	472498	543835	1:1	0.0604386	9.6238	0	0.053393
CSPG4:Q6UVK1:OID30397:v1	OID30397	CSPG4	Cardiometabolic_II	CSPG4	Q6UVK1	15	75674322	75712848	1:100	0.000514809	6.79612	0	0.00432
CSPG5:O95196:OID30843:v1	OID30843	CSPG5	Neurology_II	CSPG5	O95196	3	47562238	47580792	1:1	0.777791	9.24389	0	0.002555
CSRP3:P50461:OID30176:v1	OID30176	CSRP3	Cardiometabolic_II	CSRP3	P50461	11	19182030	19210571	1:1	0.214916	12.5125	0	0.003538
CST1:P01037:OID30581:v1	OID30581	CST1	Inflammation_II	CST1	P01037	20	23747562	23751268	1:10	0.0097299	6.03898	0.0989807	0.004888
CST3:P01034:OID20400:v1	OID20400	CST3	Cardiometabolic	CST3	P01034	20	23626706	23638473	1:1000	0.000291745	5.23817	0.00300326	0.004413
CST5:P28325:OID20995:v1	OID20995	CST5	Neurology	CST5	P28325	20	23875934	23879748	1:1	0.00451363	5.89401	0.0119963	0.005983
CST6:Q15828:OID20293:v1	OID20293	CST6	Cardiometabolic	CST6	Q15828	11	66012008	66013505	1:100	0.00034323	4.73239	0.0374464	0.005227
CST7:O76096:OID20704:v1	OID20704	CST7	Inflammation	CST7	O76096	20	24949269	24959928	1:10	0.000223122	5.19396	0.00298641	0.004399
CSTB:P04080:OID20294:v1	OID20294	CSTB	Cardiometabolic	CSTB	P04080	21	43772511	43776330	1:100	0.00168183	4.89442	0.0239918	0.023725
CTAG1A_CTAG1B:P78358:OID31299:v1	OID31299	CTAG1A_CTAG1B	Oncology_II	CTAG1A;CTAG1B	P78358;P78358	X;X	154585133;154617609	154586816;154619282	1:1	0.935203	6.54535	0.00149295	0.003084
CTBS:Q01459:OID30710:v1	OID30710	CTBS	Inflammation_II	CTBS	Q01459	1	84549611	84574480	1:1000	0.00056629	4.15318	0.0119951	0.003206
CTF1:Q16619:OID20061:v1	OID20061	CTF1	Cardiometabolic	CTF1	Q16619	16	30896614	30903547	1:1	0.0607002	11.3039	0	0.045067
CTHRC1:Q96CG8:OID30393:v1	OID30393	CTHRC1	Cardiometabolic_II	CTHRC1	Q96CG8	8	103371538	103382989	1:100	0.000926657	5.1203	0	0.009698
CTLA4:P16410:OID30363:v1	OID30363	CTLA4	Cardiometabolic_II	CTLA4	P16410	2	203853888	203873965	1:100	0.952586	5.34622	0	0.004996
CTNNA1:P35221:OID30800:v1	OID30800	CTNNA1	Neurology_II	CTNNA1	P35221	5	138610967	138935034	1:1	0.847891	5.6729	0	0.004062
CTRB1:P17538:OID21150:v1	OID21150	CTRB1	Neurology	CTRB1	P17538	16	75218988	75226338	1:100	0.000429052	5.49113	0	0.004769
CTRC:Q99895:OID20752:v1	OID20752	CTRC	Inflammation	CTRC	Q99895	1	15438442	15449242	1:10	0.000188796	6.66333	0.00449677	0.003299
CTRL:P40313:OID31157:v1	OID31157	CTRL	Neurology_II	CTRL	P40313	16	67927640	67932365	1:1	0.000772214	5.98984	0	0.004717
CTSB:P07858:OID20276:v1	OID20276	CTSB	Cardiometabolic	CTSB	P07858	8	11842524	11869533	1:100	0.000360391	5.75642	0.0104857	0.003675
CTSC:P53634:OID20679:v1	OID20679	CTSC	Inflammation	CTSC	P53634	11	88265069	88359684	1:10	0.00209392	9.36721	0.00751751	0.013539
CTSD:P07339:OID20358:v1	OID20358	CTSD	Cardiometabolic	CTSD	P07339	11	1752752	1764573	1:1000	0.017539	4.79867	0.0689377	0.008326
CTSE:P14091:OID30628:v1	OID30628	CTSE	Inflammation_II	CTSE	P14091	1	206008535	206023909	1:10	0.000686412	5.40516	0	0.007841
CTSF:Q9UBX1:OID21500:v1	OID21500	CTSF	Oncology	CTSF	Q9UBX1	11	66563464	66568879	1:10	0.000377566	4.80604	0	0.005292
CTSH:P09668:OID20113:v1	OID20113	CTSH	Cardiometabolic	CTSH	P09668	15	78921058	78949574	1:1	0.010091	10.3546	0.00302042	0.00306
CTSL:P07711:OID20228:v1	OID20228	CTSL	Cardiometabolic	CTSL	P07711	9	87724051	87731469	1:10	0.000257422	5.60657	0	0.00494
CTSO:P43234:OID20660:v1	OID20660	CTSO	Inflammation	CTSO	P43234	4	155921580	155953912	1:1	0.000137306	3.37305	0	0.006621
CTSS:P25774:OID21056:v1	OID21056	CTSS	Neurology	CTSS	P25774	1	150730079	150765957	1:10	0.000188783	3.7459	0.215882	0.015234
CTSV:O60911:OID21405:v1	OID21405	CTSV	Oncology	CTSV	O60911	9	97029677	97156556	1:1	0.00456511	5.04173	0.0044793	0.007428
CTSZ:Q9UBR2:OID20365:v1	OID20365	CTSZ	Cardiometabolic	CTSZ	Q9UBR2	20	58985686	59008238	1:1000	0.000480522	4.48694	0.00748241	0.006199
CUZD1:Q86UP6:OID30914:v1	OID30914	CUZD1	Neurology_II	CUZD1	Q86UP6	10	122832158	122846175	1:1	0.891718	5.79819	0	0.004125
CWC15:Q9P013:OID31479:v1	OID31479	CWC15	Oncology_II	CWC15	Q9P013	11	94962620	94973586	1:1	0.00628067	5.35604	0.004496	0.03669
CX3CL1:P78423:OID20976:v1	OID20976	CX3CL1	Neurology	CX3CL1	P78423	16	57372477	57385044	1:1	0.000343242	6.64366	0	0.003324
CXADR:P78310:OID20561:v1	OID20561	CXADR	Inflammation	CXADR	P78310	21	17513043	17593579	1:1	0.000257449	6.74693	0	0.004644
CXCL1:P09341:OID20762:v1	OID20762	CXCL1	Inflammation	CXCL1	P09341	4	73869393	73871308	1:10	0.000394755	6.1422	0.00600714	0.022727
CXCL10:P02778:OID20697:v1	OID20697	CXCL10	Inflammation	CXCL10	P02778	4	76021118	76023497	1:10	0.000205959	9.85827	0	0.006565
CXCL11:O14625:OID21042:v1	OID21042	CXCL11	Neurology	CXCL11	O14625	4	76033682	76041415	1:10	0.00214526	10.8068	0	0.010838
CXCL12:P48061:OID20464:v1	OID20464	CXCL12	Inflammation	CXCL12	P48061	10	44370165	44386493	1:1	0.00332967	12.6961	0	0.008906
CXCL13:O43927:OID21024:v1	OID21024	CXCL13	Neurology	CXCL13	O43927	4	77511753	77611834	1:10	0.000514862	9.57692	0	0.004464
CXCL14:O95715:OID20458:v1	OID20458	CXCL14	Inflammation	CXCL14	O95715	5	135570679	135579279	1:1	0.0865886	9.22415	0	0.024954
CXCL16:Q9H2A7:OID20282:v1	OID20282	CXCL16	Cardiometabolic	CXCL16	Q9H2A7	17	4733533	4739928	1:100	0.000240261	4.21453	0.00149305	0.003512
CXCL17:Q6UXB2:OID20622:v1	OID20622	CXCL17	Inflammation	CXCL17	Q6UXB2	19	42428278	42442946	1:1	0.000188796	6.28966	0	0.010618
CXCL3:P19876:OID20788:v1	OID20788	CXCL3	Inflammation	CXCL3	P19876	4	74036589	74038807	1:10	0.000154469	6.11516	0.00447961	0.050889
CXCL5:P42830:OID20207:v1	OID20207	CXCL5	Cardiometabolic	CXCL5	P42830	4	73995642	73998677	1:10	0.000446199	7.1749	0.00300326	0.029379
CXCL6:P80162:OID20613:v1	OID20613	CXCL6	Inflammation	CXCL6	P80162	4	73836640	73849064	1:1	0.000188796	7.29299	0	0.024751
CXCL8:P10145:OID20153:v1	OID20153	CXCL8	Cardiometabolic	CXCL8	P10145	4	73740541	73743716	1:10	0.00540587	7.19458	0.0105028	0.026857
CXCL8:P10145:OID20631:v1	OID20631	CXCL8	Inflammation	CXCL8	P10145	4	73740541	73743716	1:1	0.00609296	4.97789	0.0419642	0.029523
CXCL8:P10145:OID20997:v1	OID20997	CXCL8	Neurology	CXCL8	P10145	4	73740541	73743716	1:1	0.00355255	5.79819	0.0285234	0.029423
CXCL8:P10145:OID21430:v1	OID21430	CXCL8	Oncology	CXCL8	P10145	4	73740541	73743716	1:1	0.00257431	5.7294	0.015034	0.030622
CXCL9:Q07325:OID20675:v1	OID20675	CXCL9	Inflammation	CXCL9	Q07325	4	76001275	76007509	1:10	0.000171633	6.60186	0	0.003627
CYB5A:P00167:OID31171:v1	OID31171	CYB5A	Oncology_II	CYB5A	P00167	18	74250846	74291973	1:1	0.585304	10.1941	0	0.002583
CYB5R2:Q6BCY4:OID31512:v1	OID31512	CYB5R2	Oncology_II	CYB5R2	Q6BCY4	11	7665100	7677222	1:1	0.00404983	6.02424	0.00895768	0.03888
CYP24A1:Q07973:OID30091:v1	OID30091	CYP24A1	Cardiometabolic_II	CYP24A1	Q07973	20	54153446	54173986	1:1	0.669372	7.70643	0	0.004691
CYTH3:O43739:OID31208:v1	OID31208	CYTH3	Oncology_II	CYTH3	O43739	7	6161776	6272644	1:1	0.787899	10.1644	0	0.003194
CYTL1:Q9NRR1:OID30374:v1	OID30374	CYTL1	Cardiometabolic_II	CYTL1	Q9NRR1	4	5014586	5019458	1:100	0.0105879	5.69746	0	0.006091
DAAM1:Q9Y4D1:OID30664:v1	OID30664	DAAM1	Inflammation_II	DAAM1	Q9Y4D1	14	59188646	59371405	1:10	0.0099873	10.4757	0	0.061896
DAB2:P98082:OID21428:v1	OID21428	DAB2	Oncology	DAB2	P98082	5	39371675	39462300	1:1	0.000360404	9.97923	0	0.082198
DAG1:Q14118:OID20774:v1	OID20774	DAG1	Inflammation	DAG1	Q14118	3	49468703	49535618	1:10	0.000205959	5.74905	0	0.053054
DAND5:Q8N907:OID30420:v1	OID30420	DAND5	Inflammation_II	DAND5	Q8N907	19	12965159	12974760	1:1	0.718211	12.6712	0	0.006383
DAPK2:Q9UIK4:OID30505:v1	OID30505	DAPK2	Inflammation_II	DAPK2	Q9UIK4	15	63907036	64072033	1:1	0.512047	9.59172	0	0.036867
DAPP1:Q9UN19:OID20524:v1	OID20524	DAPP1	Inflammation	DAPP1	Q9UN19	4	99816827	99870190	1:1	0.000961142	6.89203	0	0.085544
DARS1:P14868:OID20903:v1	OID20903	DARS1	Neurology	DARS1	P14868	2	135905881	135986100	1:1	0.000257431	6.46173	0.0014931	0.096384
DBH:P09172:OID30703:v1	OID30703	DBH	Inflammation_II	DBH	P09172	9	133636363	133659329	1:1000	0.000703573	3.46625	0.00151011	0.001711
DBI:P07108:OID21143:v1	OID21143	DBI	Neurology	DBI	P07108	2	119366924	119372550	1:100	0.000257431	5.31429	0.0044793	0.071509
DBN1:Q16643:OID30549:v1	OID30549	DBN1	Inflammation_II	DBN1	Q16643	5	177456608	177474401	1:1	0.00269417	7.12077	0	0.078499
DBNL:Q9UJU6:OID20681:v1	OID20681	DBNL	Inflammation	DBNL	Q9UJU6	7	44044640	44069456	1:10	0.000205959	6.9117	0	0.098902
DCBLD2:Q96PD2:OID21474:v1	OID21474	DCBLD2	Oncology	DCBLD2	Q96PD2	3	98795941	98901695	1:10	0.000360404	6.05864	0	0.007475
DCC:P43146:OID30953:v1	OID30953	DCC	Neurology_II	DCC	P43146	18	52340197	53535903	1:1	0.989961	6.32407	0	0.003059
DCDC2C:A8MYV0:OID31235:v1	OID31235	DCDC2C	Oncology_II	DCDC2C	A8MYV0	2	3703575	3848008	1:1	0.725984	12.8896	0	0.001718
DCLRE1C:Q96SD1:OID31240:v1	OID31240	DCLRE1C	Oncology_II	DCLRE1C	Q96SD1	10	14897359	14954432	1:1	0.906425	8.09052	0	0.006396
DCN:P07585:OID20106:v1	OID20106	DCN	Cardiometabolic	DCN	P07585	12	91140484	91183217	1:1	0.000257422	6.05373	0	0.005654
DCTD:P32321:OID30657:v1	OID30657	DCTD	Inflammation_II	DCTD	P32321	4	182890060	182917936	1:10	0.00128702	7.7852	0	0.075235
DCTN1:Q14203:OID21399:v1	OID21399	DCTN1	Oncology	DCTN1	Q14203	2	74361154	74392087	1:1	0.000480538	6.95843	0	0.096203
DCTN2:Q13561:OID21334:v1	OID21334	DCTN2	Oncology	DCTN2	Q13561	12	57529633	57547224	1:1	0.00142445	23.8555	0	0.068757
DCTN6:O00399:OID20879:v1	OID20879	DCTN6	Neurology	DCTN6	O00399	8	30156319	30183639	1:1	0.25647	13.7363	0	0.035331
DCTPP1:Q9H773:OID20148:v1	OID20148	DCTPP1	Cardiometabolic	DCTPP1	Q9H773	16	30423615	30430030	1:10	0.000394714	5.89647	0	0.015077
DCUN1D1:Q96GG9:OID30830:v1	OID30830	DCUN1D1	Neurology_II	DCUN1D1	Q96GG9	3	182938074	182985953	1:1	0.808457	9.80396	0	0.00323
DCUN1D2:Q6PH85:OID31231:v1	OID31231	DCUN1D2	Oncology_II	DCUN1D2	Q6PH85	13	113455819	113490951	1:1	0.767289	9.24882	0	0.00306
DCXR:Q7Z4W1:OID21480:v1	OID21480	DCXR	Oncology	DCXR	Q7Z4W1	17	82035136	82037709	1:10	0.000600673	4.85023	0	0.009159
DDA1:Q9BW61:OID30126:v1	OID30126	DDA1	Cardiometabolic_II	DDA1	Q9BW61	19	17309518	17323298	1:1	0.8001	8.41566	0	0.023987
DDAH1:O94760:OID21299:v1	OID21299	DDAH1	Oncology	DDAH1	O94760	1	85318481	85578363	1:1	0.000240269	7.01992	0	0.031706
DDC:P20711:OID20215:v1	OID20215	DDC	Cardiometabolic	DDC	P20711	7	50458436	50565405	1:10	0.000326068	5.26027	0.00149305	0.003441
DDHD2:O94830:OID31043:v1	OID31043	DDHD2	Neurology_II	DDHD2	O94830	8	38225218	38275558	1:1	0.000617771	5.60657	0	0.109487
DDI2:Q5TDH0:OID30602:v1	OID30602	DDI2	Inflammation_II	DDI2	Q5TDH0	1	15617458	15669044	1:10	0.000583451	8.66699	0	0.070517
DDR1:Q08345:OID21009:v1	OID21009	DDR1	Neurology	DDR1	Q08345	6	30876421	30900156	1:10	0.000377566	5.17186	0	0.005769
DDT:P30046:OID30372:v1	OID30372	DDT	Cardiometabolic_II	DDT	P30046	22	23970542	23980525	1:100	0.00121838	6.54286	0	0.045012
DDX1:Q92499:OID31518:v1	OID31518	DDX1	Oncology_II	DDX1	Q92499	2	15591178	15634346	1:1	0.916172	6.27983	0	0.007215
DDX25:Q9UHL0:OID30892:v1	OID30892	DDX25	Neurology_II	DDX25	Q9UHL0	11	125903348	125943702	1:1	0.972389	10.1422	0	0.002819
DDX39A:O00148:OID30494:v1	OID30494	DDX39A	Inflammation_II	DDX39A	O00148	19	14408798	14419383	1:1	0.915159	5.3364	0	0.017549
DDX4:Q9NQI0:OID30431:v1	OID30431	DDX4	Inflammation_II	DDX4	Q9NQI0	5	55738017	55817157	1:1	0.861465	8.71135	0	0.003613
DDX53:Q86TM3:OID30944:v1	OID30944	DDX53	Neurology_II	DDX53	Q86TM3	X	22999960	23003589	1:1	0.880667	8.06836	0	0.003873
DDX58:O95786:OID21226:v1	OID21226	DDX58	Oncology	DDX58	O95786	9	32455302	32526208	1:1	0.0042562	7.57106	0	0.052046
DECR1:Q16698:OID20579:v1	OID20579	DECR1	Inflammation	DECR1	Q16698	8	90001405	90053633	1:1	0.000291775	14.1416	0	0.062396
DEFA1_DEFA1B:P59665:OID20344:v1	OID20344	DEFA1_DEFA1B	Cardiometabolic	DEFA1;DEFA1B	P59665;P59665	8;8	6977649;6996766	6980092;6999198	1:1000	0.00907843	6.97319	0.0239746	0.012678
DEFB103A_DEFB103B:P81534:OID30534:v1	OID30534	DEFB103A_DEFB103B	Inflammation_II	DEFB103B;DEFB103A	P81534;P81534	8;8	7428888;7881392	7430348;7882663	1:1	0.968047	6.44946	0.00604043	0.006946
DEFB104A_DEFB104B:Q8WTQ1:OID30849:v1	OID30849	DEFB104A_DEFB104B	Neurology_II	DEFB104B;DEFB104A	Q8WTQ1;Q8WTQ1	8;8	7470308;7836436	7475082;7841242	1:1	0.724079	6.96335	0	0.002659
DEFB116:Q30KQ4:OID30823:v1	OID30823	DEFB116	Neurology_II	DEFB116	Q30KQ4	20	31303212	31308585	1:1	0.801318	7.83937	0	0.000388
DEFB118:Q96PH6:OID30858:v1	OID30858	DEFB118	Neurology_II	DEFB118	Q96PH6	20	31368601	31373923	1:1	0.855442	6.98795	0	0.002399
DEFB4A_DEFB4B:O15263:OID21373:v1	OID21373	DEFB4A_DEFB4B	Oncology	DEFB4A;DEFB4B	O15263;O15263	8;8	7894677;7414855	7896716;7416863	1:1	0.00832361	24.2287	0.0120306	0.016201
DENND2B:P78524:OID30050:v1	OID30050	DENND2B	Cardiometabolic_II	DENND2B	P78524	11	8693351	8910951	1:1	0.762175	7.13553	0	0.003574
DENR:O43583:OID30493:v1	OID30493	DENR	Inflammation_II	DENR	O43583	12	122752824	122771064	1:1	0.26849	6.7789	0	0.056896
DFFA:O00273:OID20620:v1	OID20620	DFFA	Inflammation	DFFA	O00273	1	10456522	10472529	1:1	0.000240286	4.13846	0	0.08535
DGCR6:Q14129:OID30859:v1	OID30859	DGCR6	Neurology_II	DGCR6	Q14129	22	18906028	18914238	1:1	0.207125	8.25553	0	0.023142
DGKA:P23743:OID30546:v1	OID30546	DGKA	Inflammation_II	DGKA	P23743	12	55927319	55954027	1:1	0.0513265	7.44801	0	0.077979
DGKZ:Q13574:OID20466:v1	OID20466	DGKZ	Inflammation	DGKZ	Q13574	11	46332905	46380554	1:1	0.950175	13.9887	0	0.027664
DHODH:Q02127:OID30137:v1	OID30137	DHODH	Cardiometabolic_II	DHODH	Q02127	16	72008588	72027664	1:1	0.928167	8.77543	0	0.00373
DHPS:P49366:OID31357:v1	OID31357	DHPS	Oncology_II	DHPS	P49366	19	12675717	12681880	1:1	0.0967842	9.23402	0	0.01817
DHRS4L2:Q6PKH6:OID31072:v1	OID31072	DHRS4L2	Neurology_II	DHRS4L2	Q6PKH6	14	23969874	24006408	1:1	0.341902	6.49369	0	0.023969
DIABLO:Q9NR28:OID20184:v1	OID20184	DIABLO	Cardiometabolic	DIABLO	Q9NR28	12	122207663	122227456	1:10	0.00430753	19.1802	0.0029861	0.063866
DIPK1C:Q0P6D2:OID30932:v1	OID30932	DIPK1C	Neurology_II	DIPK1C	Q0P6D2	18	74434775	74457944	1:1	0.919226	7.92061	0	0.004285
DIPK2B:Q9H7Y0:OID30582:v1	OID30582	DIPK2B	Inflammation_II	DIPK2B	Q9H7Y0	X	45148373	45200901	1:10	0.000978138	5.77362	0	0.006349
DKK1:O94907:OID21066:v1	OID21066	DKK1	Neurology	DKK1	O94907	10	52314281	52318042	1:10	0.000343242	5.82767	0	0.01187
DKK3:Q9UBP4:OID20264:v1	OID20264	DKK3	Cardiometabolic	DKK3	Q9UBP4	11	11956207	12009769	1:100	0.000274584	4.76185	0	0.004728
DKK4:Q9UBT3:OID20934:v1	OID20934	DKK4	Neurology	DKK4	Q9UBT3	8	42374063	42377229	1:1	0.000240269	7.94031	0.0014931	0.005068
DKKL1:Q9UK85:OID21313:v1	OID21313	DKKL1	Oncology	DKKL1	Q9UK85	19	49361783	49375116	1:1	0.000446214	5.2529	0	0.004216
DLG4:P78352:OID31071:v1	OID31071	DLG4	Neurology_II	DLG4	P78352	17	7187187	7219841	1:1	0.0426091	7.12815	0	0.068264
DLGAP5:Q15398:OID30976:v1	OID30976	DLGAP5	Neurology_II	DLGAP5	Q15398	14	55148112	55191608	1:1	0.620894	5.63114	0	0.003314
DLK1:P80370:OID20295:v1	OID20295	DLK1	Cardiometabolic	DLK1	P80370	14	100725705	100738224	1:100	0.000188776	4.05503	0	0.00441
DLL1:O00548:OID21525:v1	OID21525	DLL1	Oncology	DLL1	O00548	6	170282206	170306565	1:10	0.000360404	4.97543	0	0.004092
DLL4:Q9NR61:OID30255:v1	OID30255	DLL4	Cardiometabolic_II	DLL4	Q9NR61	15	40929340	40939073	1:1	0.7833	9.94221	0	0.003235
DMD:P11532:OID30223:v1	OID30223	DMD	Cardiometabolic_II	DMD	P11532	X	31097677	33339609	1:1	0.00322614	7.31267	0	0.05977
DMP1:Q13316:OID30213:v1	OID30213	DMP1	Cardiometabolic_II	DMP1	Q13316	4	87650280	87664361	1:1	0.000274565	4.9607	0	0.00761
DNAJA1:P31689:OID31204:v1	OID31204	DNAJA1	Oncology_II	DNAJA1	P31689	9	33025273	33039907	1:1	0.889711	7.7212	0	0.003127
DNAJA2:O60884:OID20627:v1	OID20627	DNAJA2	Inflammation	DNAJA2	O60884	16	46955362	46973674	1:1	0.000205959	10.12	0.00298641	0.0837
DNAJA4:Q8WW22:OID31130:v1	OID31130	DNAJA4	Neurology_II	DNAJA4	Q8WW22	15	78264086	78282196	1:1	0.000703573	6.86497	0	0.07323
DNAJB1:P25685:OID21363:v1	OID21363	DNAJB1	Oncology	DNAJB1	P25685	19	14514769	14560391	1:1	0.000343242	8.22351	0	0.077072
DNAJB14:Q8TBM8:OID31434:v1	OID31434	DNAJB14	Oncology_II	DNAJB14	Q8TBM8	4	99896248	99946618	1:1	0.0076535	5.99475	0	0.06031
DNAJB2:P25686:OID30661:v1	OID30661	DNAJB2	Inflammation_II	DNAJB2	P25686	2	219279342	219286898	1:10	0.000686412	5.03191	0	0.083619
DNAJB6:O75190:OID30613:v1	OID30613	DNAJB6	Inflammation_II	DNAJB6	O75190	7	157335381	157417439	1:10	0.000755054	6.61907	0.00749906	0.073923
DNAJB8:Q8NHS0:OID20093:v1	OID20093	DNAJB8	Cardiometabolic	DNAJB8	Q8NHS0	3	128462437	128466968	1:1	0.50671	6.6412	0	0.015478
DNAJC21:Q5F1R6:OID31104:v1	OID31104	DNAJC21	Neurology_II	DNAJC21	Q5F1R6	5	34929559	34958964	1:1	0.292412	6.89203	0	0.060703
DNAJC6:O75061:OID30247:v1	OID30247	DNAJC6	Cardiometabolic_II	DNAJC6	O75061	1	65248219	65415871	1:1	0.00056629	7.2733	0	0.072155
DNAJC9:Q8WXX5:OID31472:v1	OID31472	DNAJC9	Oncology_II	DNAJC9	Q8WXX5	10	73183362	73247255	1:1	0.000840855	4.85268	0	0.087376
DNER:Q8NFT8:OID20712:v1	OID20712	DNER	Inflammation	DNER	Q8NFT8	2	229357629	229714555	1:10	0.000188796	3.77779	0.00600714	0.008611
DNLZ:Q5SXM8:OID30822:v1	OID30822	DNLZ	Neurology_II	DNLZ	Q5SXM8	9	136359480	136363744	1:1	0.68123	7.72366	0	0.006031
DNM1:Q05193:OID31458:v1	OID31458	DNM1	Oncology_II	DNM1	Q05193	9	128191655	128255248	1:1	0.000446168	14.4003	0	0.051597
DNM3:Q9UQ16:OID31000:v1	OID31000	DNM3	Neurology_II	DNM3	Q9UQ16	1	171817887	172418466	1:1	0.00132134	8.18411	0	0.029177
DNMBP:Q6XZF7:OID20956:v1	OID20956	DNMBP	Neurology	DNMBP	Q6XZF7	10	99875577	100009947	1:1	0.000326079	5.13749	0	0.106584
DNPEP:Q9ULA0:OID31118:v1	OID31118	DNPEP	Neurology_II	DNPEP	Q9ULA0	2	219372043	219400022	1:1	0.00053197	5.1203	0	0.045146
DNPH1:O43598:OID20744:v1	OID20744	DNPH1	Inflammation	DNPH1	O43598	6	43225629	43229481	1:10	0.000154469	5.94315	0.00151037	0.071589
DOC2B:Q14184:OID30927:v1	OID30927	DOC2B	Neurology_II	DOC2B	Q14184	17	142789	181650	1:1	0.869685	4.64402	0	0.005247
DOCK9:Q9BZ29:OID30836:v1	OID30836	DOCK9	Neurology_II	DOCK9	Q9BZ29	13	98793429	99086625	1:1	0.755277	9.23895	0	0.002584
DOK1:Q99704:OID31111:v1	OID31111	DOK1	Neurology_II	DOK1	Q99704	2	74549026	74557551	1:1	0.00176751	5.93578	0	0.096976
DOK2:O60496:OID20138:v1	OID20138	DOK2	Cardiometabolic	DOK2	O60496	8	21908873	21913690	1:10	0.00125279	10.0286	0	0.086524
DPEP1:P16444:OID20897:v1	OID20897	DPEP1	Neurology	DPEP1	P16444	16	89613308	89638456	1:1	0.000137297	5.00735	0.0014931	0.002322
DPEP2:Q9H4A9:OID21305:v1	OID21305	DPEP2	Oncology	DPEP2	Q9H4A9	16	67987394	68000586	1:1	0.00041189	6.05127	0	0.039454
DPP10:Q8N608:OID20527:v1	OID20527	DPP10	Inflammation	DPP10	Q8N608	2	114442299	115845780	1:1	0.000326102	6.52073	0	0.005043
DPP4:P27487:OID20406:v1	OID20406	DPP4	Cardiometabolic	DPP4	P27487	2	161992245	162074394	1:1000	0.000291745	4.17772	0.0224644	0.003997
DPP6:P42658:OID21354:v1	OID21354	DPP6	Oncology	DPP6	P42658	7	153887097	154894285	1:1	0.000274593	6.56498	0	0.010862
DPP7:Q9UHL4:OID20142:v1	OID20142	DPP7	Cardiometabolic	DPP7	Q9UHL4	9	137110546	137115177	1:10	0.0206281	7.55383	0.01052	0.014788
DPT:Q07507:OID20278:v1	OID20278	DPT	Cardiometabolic	DPT	Q07507	1	168695468	168729206	1:100	0.000205938	4.35932	0	0.003777
DPY30:Q9C005:OID21410:v1	OID21410	DPY30	Oncology	DPY30	Q9C005	2	31867809	32039805	1:1	0.000429052	8.06097	0.0029862	0.045744
DRAXIN:Q8NBI3:OID20917:v1	OID20917	DRAXIN	Neurology	DRAXIN	Q8NBI3	1	11691710	11725857	1:1	0.000120135	6.56744	0	0.00372
DRG2:P55039:OID21335:v1	OID21335	DRG2	Oncology	DRG2	P55039	17	18087892	18107970	1:1	0.0200968	8.24322	0	0.077445
DSC2:Q02487:OID21079:v1	OID21079	DSC2	Neurology	DSC2	Q02487	18	31058840	31102522	1:100	0.00190499	5.78345	0.0105032	0.003332
DSCAM:O60469:OID30993:v1	OID30993	DSCAM	Neurology_II	DSCAM	O60469	21	40010999	40847158	1:1	0.100388	7.51937	0	0.00436
DSG2:Q14126:OID21113:v1	OID21113	DSG2	Neurology	DSG2	Q14126	18	31498177	31549008	1:100	0.000326079	5.53534	0	0.006385
DSG3:P32926:OID21460:v1	OID21460	DSG3	Oncology	DSG3	P32926	18	31447741	31478702	1:1	0.000205945	4.02559	0.0029862	0.007682
DSG4:Q86SJ6:OID21325:v1	OID21325	DSG4	Oncology	DSG4	Q86SJ6	18	31376777	31414912	1:1	0.00590376	5.21852	0.00300336	0.00646
DTD1:Q8TEA8:OID30580:v1	OID30580	DTD1	Inflammation_II	DTD1	Q8TEA8	20	18587942	18766644	1:10	0.026118	7.05682	0	0.068126
DTNB:O60941:OID31395:v1	OID31395	DTNB	Oncology_II	DTNB	O60941	2	25377198	25673647	1:1	0.000772214	6.36586	0.00151011	0.034858
DTX2:Q86UW9:OID30882:v1	OID30882	DTX2	Neurology_II	DTX2	Q86UW9	7	76461676	76505995	1:1	0.658922	7.54645	0	0.007617
DTX3:Q8N9I9:OID21349:v1	OID21349	DTX3	Oncology	DTX3	Q8N9I9	12	57604622	57609804	1:1	0.000617835	5.75642	0	0.028999
DTYMK:P23919:OID30308:v1	OID30308	DTYMK	Cardiometabolic_II	DTYMK	P23919	2	241675747	241686944	1:10	0.000840855	5.75642	0	0.066161
DUOX2:Q9NRD8:OID20059:v1	OID20059	DUOX2	Cardiometabolic	DUOX2	Q9NRD8	15	45092650	45114172	1:1	0.826188	8.27032	0	0.002372
DUSP13:Q6B8I1:OID31394:v1	OID31394	DUSP13	Oncology_II	DUSP13	Q6B8I1	10	75094432	75109221	1:1	0.228129	9.92986	0	0.007418
DUSP29:Q68J44:OID30935:v1	OID30935	DUSP29	Neurology_II	DUSP29	Q68J44	10	75037472	75073642	1:1	0.422041	8.3516	0	0.004119
DUSP3:P51452:OID20827:v1	OID20827	DUSP3	Neurology	DUSP3	P51452	17	43766125	43778977	1:1	0.161976	11.0318	0	0.02086
DUT:P33316:OID31457:v1	OID31457	DUT	Oncology_II	DUT	P33316	15	48331011	48343373	1:1	0.000806535	18.9687	0	0.048208
DXO:O77932:OID31080:v1	OID31080	DXO	Neurology_II	DXO	O77932	6	31969810	31972290	1:1	0.00489069	5.8203	0	0.067545
DYNC1H1:Q14204:OID31341:v1	OID31341	DYNC1H1	Oncology_II	DYNC1H1	Q14204	14	101964573	102056443	1:1	0.524694	5.79819	0	0.009852
DYNLT1:P63172:OID30925:v1	OID30925	DYNLT1	Neurology_II	DYNLT1	P63172	6	158636474	158644743	1:1	0.0329135	9.50536	0	0.03056
DYNLT3:P51808:OID31415:v1	OID31415	DYNLT3	Oncology_II	DYNLT3	P51808	X	37836757	37847571	1:1	0.229451	9.09592	0	0.046222
EBAG9:O00559:OID20918:v1	OID20918	EBAG9	Neurology	EBAG9	O00559	8	109539711	109565996	1:1	0.000343242	9.20443	0	0.084438
EBI3_IL27:Q14213_Q8NEV9:OID21389:v1	OID21389	EBI3_IL27	Oncology	EBI3;IL27	Q14213;Q8NEV9	19;16	4229523;28499362	4237528;28512051	1:1	0.000308917	4.11883	0.0014931	0.003057
ECE1:P42892:OID20891:v1	OID20891	ECE1	Neurology	ECE1	P42892	1	21217247	21345572	1:1	0.000634997	12.8895	0	0.003493
ECHDC3:Q96DC8:OID30293:v1	OID30293	ECHDC3	Cardiometabolic_II	ECHDC3	Q96DC8	10	11742366	11764070	1:10	0.0574012	5.40025	0	0.001991
ECHS1:P30084:OID30239:v1	OID30239	ECHS1	Cardiometabolic_II	ECHS1	P30084	10	133362485	133373354	1:1	0.000960977	11.4054	0	0.030197
ECI2:O75521:OID30142:v1	OID30142	ECI2	Cardiometabolic_II	ECI2	O75521	6	4115693	4135597	1:1	0.177918	8.69903	0	0.023339
ECM1:Q16610:OID30736:v1	OID30736	ECM1	Inflammation_II	ECM1	Q16610	1	150508062	150513789	1:100000	0.00142431	7.62274	0.0224628	0.003736
ECSCR:Q19T08:OID30831:v1	OID30831	ECSCR	Neurology_II	ECSCR	Q19T08	5	139448560	139462743	1:1	0.927755	7.18474	0	0.00369
EDA2R:Q9HAV5:OID21451:v1	OID21451	EDA2R	Oncology	EDA2R	Q9HAV5	X	66595637	66639298	1:1	0.000343242	3.71646	0	0.004633
EDAR:Q9UNE0:OID20525:v1	OID20525	EDAR	Inflammation	EDAR	Q9UNE0	2	108894471	108989372	1:1	0.00010298	5.62623	0	0.033284
EDDM3B:P56851:OID31365:v1	OID31365	EDDM3B	Oncology_II	EDDM3B	P56851	14	20768404	20770948	1:1	0.281189	6.30441	0	0.00972
EDEM2:Q9BV94:OID30136:v1	OID30136	EDEM2	Cardiometabolic_II	EDEM2	Q9BV94	20	35115364	35147336	1:1	0.878951	6.41012	0	0.002216
EDF1:O60869:OID31010:v1	OID31010	EDF1	Neurology_II	EDF1	O60869	9	136862119	136866308	1:1	0.00708721	8.83952	0	0.021168
EDIL3:O43854:OID20081:v1	OID20081	EDIL3	Cardiometabolic	EDIL3	O43854	5	83940554	84384880	1:1	0.000137292	8.78775	0	0.015599
EDN1:P05305:OID30224:v1	OID30224	EDN1	Cardiometabolic_II	EDN1	P05305	6	12290361	12297194	1:1	0.000360367	6.20855	0	0.006807
EDNRB:P24530:OID30421:v1	OID30421	EDNRB	Inflammation_II	EDNRB	P24530	13	77895481	77975529	1:1	0.870371	6.82563	0	0.003837
EEF1D:P29692:OID30335:v1	OID30335	EEF1D	Cardiometabolic_II	EEF1D	P29692	8	143579697	143599541	1:10	0.00111542	9.91011	0	0.097354
EFCAB14:O75071:OID31460:v1	OID31460	EFCAB14	Oncology_II	EFCAB14	O75071	1	46674659	46719146	1:1	0.000806535	4.75694	0	0.004376
EFCAB2:Q5VUJ9:OID31313:v1	OID31313	EFCAB2	Oncology_II	EFCAB2	Q5VUJ9	1	244969682	245127164	1:1	0.672581	5.86698	0	0.032305
EFEMP1:Q12805:OID20414:v1	OID20414	EFEMP1	Cardiometabolic	EFEMP1	Q12805	2	55865967	55924139	1:1000	0.000308907	6.42731	0.00449631	0.005876
EFHD1:Q9BUP0:OID31044:v1	OID31044	EFHD1	Neurology_II	EFHD1	Q9BUP0	2	232606057	232682776	1:1	0.000171603	6.57728	0	0.009981
EFNA1:P20827:OID21125:v1	OID21125	EFNA1	Neurology	EFNA1	P20827	1	155127876	155134899	1:100	0.000394728	5.53288	0.0014931	0.007397
EFNA4:P52798:OID20935:v1	OID20935	EFNA4	Neurology	EFNA4	P52798	1	155063737	155069553	1:1	0.000205945	5.83996	0.0014931	0.00403
EFNB2:P52799:OID30954:v1	OID30954	EFNB2	Neurology_II	EFNB2	P52799	13	106489745	106535662	1:1	0.442719	12.4803	0	0.002621
EGF:P01133:OID20698:v1	OID20698	EGF	Inflammation	EGF	P01133	4	109912883	110013766	1:10	0.000171633	5.73923	0.00598998	0.04142
EGFL7:Q9UHF1:OID21252:v1	OID21252	EGFL7	Oncology	EGFL7	Q9UHF1	9	136658856	136672678	1:1	0.000377566	7.83937	0	0.009598
EGFLAM:Q63HQ2:OID31496:v1	OID31496	EGFLAM	Oncology_II	EGFLAM	Q63HQ2	5	38258409	38465480	1:1	0.000497649	6.20855	0	0.003287
EGFR:P00533:OID20319:v1	OID20319	EGFR	Cardiometabolic	EGFR	P00533	7	55019017	55211628	1:100	0.000308907	4.23661	0	0.006328
EGLN1:Q9GZT9:OID20572:v1	OID20572	EGLN1	Inflammation	EGLN1	Q9GZT9	1	231363751	231422287	1:1	0.000343265	6.54286	0	0.073702
EHBP1:Q8NDI1:OID30302:v1	OID30302	EHBP1	Cardiometabolic_II	EHBP1	Q8NDI1	2	62673851	63046487	1:10	0.00398119	6.47894	0	0.098807
EHD3:Q9NZN3:OID30229:v1	OID30229	EHD3	Cardiometabolic_II	EHD3	Q9NZN3	2	31234152	31269451	1:1	0.000789374	9.62874	0	0.062882
EIF1AX:P47813:OID31125:v1	OID31125	EIF1AX	Neurology_II	EIF1AX	P47813	X	20124525	20141838	1:1	0.716992	6.07339	0	0.007947
EIF2AK2:P19525:OID31442:v1	OID31442	EIF2AK2	Oncology_II	EIF2AK2	P19525	2	37099210	37157522	1:1	0.000926657	9.26362	0.00298589	0.087623
EIF2AK3:Q9NZJ5:OID30060:v1	OID30060	EIF2AK3	Cardiometabolic_II	EIF2AK3	Q9NZJ5	2	88556741	88691518	1:1	0.518241	10.5869	0	0.09609
EIF2S2:P20042:OID30270:v1	OID30270	EIF2S2	Cardiometabolic_II	EIF2S2	P20042	20	34088309	34112243	1:1	0.84856	7.08388	0	0.025487
EIF4B:P23588:OID21000:v1	OID21000	EIF4B	Neurology	EIF4B	P23588	12	53006282	53042215	1:1	0.000257431	6.0611	0	0.085089
EIF4E:P06730:OID30557:v1	OID30557	EIF4E	Inflammation_II	EIF4E	P06730	4	98879276	98929133	1:1	0.00054913	10.4732	0	0.079465
EIF4EBP1:Q13541:OID20162:v1	OID20162	EIF4EBP1	Cardiometabolic	EIF4EBP1	Q13541	8	38030534	38060365	1:10	0.000240261	7.35204	0	0.079521
EIF4G1:Q04637:OID20625:v1	OID20625	EIF4G1	Inflammation	EIF4G1	Q04637	3	184314495	184335358	1:1	0.000223122	8.74832	0	0.103453
EIF4G3:O43432:OID31022:v1	OID31022	EIF4G3	Neurology_II	EIF4G3	O43432	1	20806292	21177285	1:1	0.416858	9.83852	0	0.083834
EIF5:P55010:OID30156:v1	OID30156	EIF5	Cardiometabolic_II	EIF5	P55010	14	103333544	103345025	1:1	0.747006	7.73352	0	0.020203
EIF5A:P63241:OID20423:v1	OID20423	EIF5A	Inflammation	EIF5A	P63241	17	7306999	7312463	1:1	0.615989	7.1011	0	0.003984
ELAC1:Q9H777:OID31029:v1	OID31029	ELAC1	Neurology_II	ELAC1	Q9H777	18	50967991	50988121	1:1	0.000806535	6.05619	0	0.071321
ELAVL4:P26378:OID30854:v1	OID30854	ELAVL4	Neurology_II	ELAVL4	P26378	1	50024029	50203772	1:1	0.200398	13.4953	0	0.00278
ELN:P15502:OID30301:v1	OID30301	ELN	Cardiometabolic_II	ELN	P15502	7	74027789	74069907	1:10	0.000617771	7.68674	0	0.009751
ELOA:Q14241:OID21337:v1	OID21337	ELOA	Oncology	ELOA	Q14241	1	23743448	23762059	1:1	0.000326079	6.4691	0	0.071896
ELOB:Q15370:OID30127:v1	OID30127	ELOB	Cardiometabolic_II	ELOB	Q15370	16	2771414	2777289	1:1	0.368501	7.95755	0	0.030045
ENAH:Q8N8S7:OID20497:v1	OID20497	ENAH	Inflammation	ENAH	Q8N8S7	1	225486829	225653142	1:1	0.00593849	11.8435	0	0.021745
ENDOU:P21128:OID31498:v1	OID31498	ENDOU	Oncology_II	ENDOU	P21128	12	47709734	47725567	1:1	0.00305454	4.96807	0.0598895	0.007219
ENG:P17813:OID20287:v1	OID20287	ENG	Cardiometabolic	ENG	P17813	9	127815013	127854658	1:100	0.000274584	3.77288	0	0.005938
ENO1:P06733:OID21037:v1	OID21037	ENO1	Neurology	ENO1	P06733	1	8861000	8879190	1:10	0.000446214	7.51199	0.00895861	0.087877
ENO2:P09104:OID21046:v1	OID21046	ENO2	Neurology	ENO2	P09104	12	6913745	6923698	1:10	0.00041189	5.60412	0	0.082403
ENO3:P13929:OID30209:v1	OID30209	ENO3	Cardiometabolic_II	ENO3	P13929	17	4948092	4957131	1:1	0.0305625	8.21859	0	0.004261
ENOPH1:Q9UHY7:OID31349:v1	OID31349	ENOPH1	Oncology_II	ENOPH1	Q9UHY7	4	82430590	82461177	1:1	0.822442	5.4985	0	0.0077
ENOX2:Q16206:OID30152:v1	OID30152	ENOX2	Cardiometabolic_II	ENOX2	Q16206	X	130622325	130903234	1:1	0.777242	5.60166	0	0.042137
ENPEP:Q07075:OID30135:v1	OID30135	ENPEP	Cardiometabolic_II	ENPEP	Q07075	4	110365733	110565285	1:1	0.869376	6.07585	0	0.002616
ENPP2:Q13822:OID20288:v1	OID20288	ENPP2	Cardiometabolic	ENPP2	Q13822	8	119557086	119673453	1:100	0.00046336	4.28815	0	0.004556
ENPP5:Q9UJA9:OID20736:v1	OID20736	ENPP5	Inflammation	ENPP5	Q9UJA9	6	46159185	46170980	1:10	0.000188796	4.50166	0	0.003027
ENPP6:Q6UWR7:OID30273:v1	OID30273	ENPP6	Cardiometabolic_II	ENPP6	Q6UWR7	4	184088706	184221230	1:1	0.000429008	5.46902	0	0.006105
ENPP7:Q6UWV6:OID20689:v1	OID20689	ENPP7	Inflammation	ENPP7	Q6UWV6	17	79730943	79742219	1:10	0.000188796	3.79987	0.0359399	0.002946
ENSA:O43768:OID31355:v1	OID31355	ENSA	Oncology_II	ENSA	O43768	1	150600851	150629612	1:1	0.622971	6.19627	0	0.028148
ENTPD2:Q9Y5L3:OID21260:v1	OID21260	ENTPD2	Oncology	ENTPD2	Q9Y5L3	9	137048107	137054061	1:1	0.00967941	9.08113	0	0.003519
ENTPD5:O75356:OID20104:v1	OID20104	ENTPD5	Cardiometabolic	ENTPD5	O75356	14	73958010	74019399	1:1	0.000291745	5.91121	0	0.002714
ENTPD6:O75354:OID20100:v1	OID20100	ENTPD6	Cardiometabolic	ENTPD6	O75354	20	25195693	25228075	1:1	0.00126995	5.97018	0	0.002937
ENTR1:Q96C92:OID30231:v1	OID30231	ENTR1	Cardiometabolic_II	ENTR1	Q96C92	9	136401922	136410614	1:1	0.000926657	6.5109	0	0.045349
EP300:Q09472:OID30438:v1	OID30438	EP300	Inflammation_II	EP300	Q09472	22	41092592	41180077	1:1	0.940454	6.84577	0	0.0182
EPB41L5:Q9HCM4:OID30886:v1	OID30886	EPB41L5	Neurology_II	EPB41L5	Q9HCM4	2	120013077	120179119	1:1	0.380221	11.4276	0	0.003401
EPCAM:P16422:OID20743:v1	OID20743	EPCAM	Inflammation	EPCAM	P16422	2	47345158	47387601	1:10	0.00010298	3.75326	0.00447961	0.005183
EPGN:Q6UW88:OID31373:v1	OID31373	EPGN	Oncology_II	EPGN	Q6UW88	4	74308470	74316789	1:1	0.772866	4.69066	0	0.002145
EPHA1:P21709:OID20677:v1	OID20677	EPHA1	Inflammation	EPHA1	P21709	7	143390289	143408856	1:10	0.000205959	3.5472	0.00151037	0.007601
EPHA10:Q5JZY3:OID20840:v1	OID20840	EPHA10	Neurology	EPHA10	Q5JZY3	1	37713880	37765133	1:1	0.725441	9.64848	0	0.003817
EPHA2:P29317:OID21342:v1	OID21342	EPHA2	Oncology	EPHA2	P29317	1	16124337	16156069	1:1	0.00223107	6.18152	0.0360747	0.003213
EPHA4:P54764:OID30622:v1	OID30622	EPHA4	Inflammation_II	EPHA4	P54764	2	221418027	221574202	1:10	0.000583451	5.95052	0	0.005992
EPHB4:P54760:OID20242:v1	OID20242	EPHB4	Cardiometabolic	EPHB4	P54760	7	100802565	100827523	1:100	0.000257422	4.70784	0	0.003892
EPHB6:O15197:OID20982:v1	OID20982	EPHB6	Neurology	EPHB6	O15197	7	142855061	142871094	1:1	0.000171621	6.22576	0.0014931	0.004112
EPHX2:P34913:OID20119:v1	OID20119	EPHX2	Cardiometabolic	EPHX2	P34913	8	27490781	27545564	1:1	0.66348	9.66822	0	0.006545
EPN1:Q9Y6I3:OID31252:v1	OID31252	EPN1	Oncology_II	EPN1	Q9Y6I3	19	55675226	55709858	1:1	0.905327	6.29212	0	0.005239
EPO:P01588:OID20522:v1	OID20522	EPO	Inflammation	EPO	P01588	7	100720468	100723700	1:1	0.0142283	8.66945	0	0.00437
EPPK1:P58107:OID30250:v1	OID30250	EPPK1	Cardiometabolic_II	EPPK1	P58107	8	143857324	143878467	1:1	0.000703573	5.30202	0	0.026338
EPS8L2:Q9H6S3:OID21397:v1	OID21397	EPS8L2	Oncology	EPS8L2	Q9H6S3	11	694438	727727	1:1	0.000360404	4.04031	0.0014931	0.003943
ERBB2:P04626:OID21520:v1	OID21520	ERBB2	Oncology	ERBB2	P04626	17	39687914	39730426	1:10	0.000274593	4.65875	0	0.005827
ERBB3:P21860:OID20705:v1	OID20705	ERBB3	Inflammation	ERBB3	P21860	12	56076799	56103505	1:10	0.000171633	3.3755	0.00748318	0.002535
ERBB4:Q15303:OID21510:v1	OID21510	ERBB4	Oncology	ERBB4	Q15303	2	211375717	212538841	1:10	0.000274593	4.99508	0	0.005053
ERBIN:Q96RT1:OID21323:v1	OID21323	ERBIN	Oncology	ERBIN	Q96RT1	5	65926556	66082546	1:1	0.000686483	10.1027	0	0.081278
ERC2:O15083:OID30880:v1	OID30880	ERC2	Neurology_II	ERC2	O15083	3	55508311	56469095	1:1	0.573583	7.71135	0	0.005373
ERCC1:P07992:OID31223:v1	OID31223	ERCC1	Oncology_II	ERCC1	P07992	19	45407334	45478828	1:1	0.945619	5.29468	0	0.003004
EREG:O14944:OID20905:v1	OID20905	EREG	Neurology	EREG	O14944	4	74365145	74388749	1:1	0.0021281	9.92986	0.0014931	0.026459
ERI1:Q8IV48:OID31317:v1	OID31317	ERI1	Oncology_II	ERI1	Q8IV48	8	9002147	9116746	1:1	0.943937	6.73218	0	0.036042
ERMAP:Q96PL5:OID30539:v1	OID30539	ERMAP	Inflammation_II	ERMAP	Q96PL5	1	42817122	42844991	1:1	0.000652092	9.25622	0	0.031061
ERN1:O75460:OID31391:v1	OID31391	ERN1	Oncology_II	ERN1	O75460	17	64039080	64130819	1:1	0.000995298	6.55023	0	0.009876
ERP29:P30040:OID30578:v1	OID30578	ERP29	Inflammation_II	ERP29	P30040	12	112013348	112023449	1:10	0.000755054	10.3867	0	0.069624
ERP44:Q9BS26:OID21338:v1	OID21338	ERP44	Oncology	ERP44	Q9BS26	9	99979185	100099052	1:1	0.000394728	4.89442	0.00147594	0.02742
ERVV-1:B6SEH8:OID30094:v1	OID30094	ERVV-1	Cardiometabolic_II	ERVV-1	B6SEH8	19	53013921	53016123	1:1	0.855081	9.55718	0	0.002832
ESAM:Q96AP7:OID20270:v1	OID20270	ESAM	Cardiometabolic	ESAM	Q96AP7	11	124752583	124762290	1:100	0.000257422	4.8846	0	0.011068
ESM1:Q9NQ30:OID20758:v1	OID20758	ESM1	Inflammation	ESM1	Q9NQ30	5	54977867	55022671	1:10	0.000240286	4.05749	0.00449677	0.00434
ESPL1:Q14674:OID31176:v1	OID31176	ESPL1	Oncology_II	ESPL1	Q14674	12	53268299	53293638	1:1	0.838401	5.79328	0	0.003424
ESR1:P03372:OID30434:v1	OID30434	ESR1	Inflammation_II	ESR1	P03372	6	151656691	152129619	1:1	0.907883	8.72122	0	0.00184
ESYT2:A0FGR8:OID31134:v1	OID31134	ESYT2	Neurology_II	ESYT2	A0FGR8	7	158730995	158830253	1:1	0.00054913	11.7692	0	0.071926
EVI2B:P34910:OID31227:v1	OID31227	EVI2B	Oncology_II	EVI2B	P34910	17	31303770	31314105	1:1	0.757817	6.97811	0	0.001949
EVI5:O60447:OID30519:v1	OID30519	EVI5	Inflammation_II	EVI5	O60447	1	92508696	92792404	1:1	0.0446511	7.82213	0	0.081644
EVPL:Q92817:OID31309:v1	OID31309	EVPL	Oncology_II	EVPL	Q92817	17	76004502	76027306	1:1	0.810018	6.53548	0	0.003985
EXOSC10:Q01780:OID30083:v1	OID30083	EXOSC10	Cardiometabolic_II	EXOSC10	Q01780	1	11066618	11099869	1:1	0.694821	6.89449	0	0.006473
EXTL1:Q92935:OID30114:v1	OID30114	EXTL1	Cardiometabolic_II	EXTL1	Q92935	1	26019884	26036464	1:1	0.0806878	8.12254	0	0.003459
EZR:P15311:OID21017:v1	OID21017	EZR	Neurology	EZR	P15311	6	158765741	158819368	1:10	0.00332944	5.47885	0	0.028134
F10:P00742:OID30684:v1	OID30684	F10	Inflammation_II	F10	P00742	13	113122799	113149529	1:1000	0.00248825	5.65816	0	0.003872
F11:P03951:OID30773:v1	OID30773	F11	Inflammation_II	F11	P03951	4	186266189	186289681	1:100000	0.000703573	5.28728	0.0119779	0.004135
F11R:Q9Y624:OID21151:v1	OID21151	F11R	Neurology	F11R	Q9Y624	1	160995211	161021343	1:100	0.000205945	6.99533	0	0.04314
F12:P00748:OID30739:v1	OID30739	F12	Inflammation_II	F12	P00748	5	177402133	177416583	1:100000	0.00101246	5.55499	0	0.003492
F13B:P05160:OID30781:v1	OID30781	F13B	Inflammation_II	F13B	P05160	1	197038741	197067260	1:100000	0.000755054	4.97298	0.004496	0.02102
F2:P00734:OID30723:v1	OID30723	F2	Inflammation_II	F2	P00734	11	46719196	46739506	1:100000	0.0782682	5.15713	0	0.007821
F2R:P25116:OID20691:v1	OID20691	F2R	Inflammation	F2R	P25116	5	76716126	76735770	1:10	0.000137306	4.6072	0.0014932	0.0455
F3:P13726:OID21440:v1	OID21440	F3	Oncology	F3	P13726	1	94529173	94541759	1:1	0.000394728	5.26027	0.0059724	0.004211
F7:P08709:OID20372:v1	OID20372	F7	Cardiometabolic	F7	P08709	13	113105788	113120685	1:1000	0.000257422	5.37569	0.0029861	0.007748
F9:P00740:OID20349:v1	OID20349	F9	Cardiometabolic	F9	P00740	X	139530739	139563459	1:1000	0.000308907	4.62439	0.0029861	0.005955
FABP1:P07148:OID20778:v1	OID20778	FABP1	Inflammation	FABP1	P07148	2	88122982	88128062	1:10	0.000120143	5.68273	0.00449677	0.005411
FABP2:P12104:OID20200:v1	OID20200	FABP2	Cardiometabolic	FABP2	P12104	4	119317250	119322138	1:10	0.00034323	5.37569	0	0.008551
FABP3:P05413:OID30351:v1	OID30351	FABP3	Cardiometabolic_II	FABP3	P05413	1	31365253	31376850	1:10	0.000617771	6.27983	0	0.004085
FABP4:P15090:OID20245:v1	OID20245	FABP4	Cardiometabolic	FABP4	P15090	8	81478419	81483236	1:100	0.000377553	5.56236	0	0.003274
FABP5:Q01469:OID21043:v1	OID21043	FABP5	Neurology	FABP5	Q01469	8	81280536	81284777	1:10	0.00181918	5.73431	0.0029862	0.061209
FABP6:P51161:OID20076:v1	OID20076	FABP6	Cardiometabolic	FABP6	P51161	5	160187367	160238735	1:1	0.0440021	9.00716	0.00151021	0.004568
FABP9:Q0Z7S8:OID20501:v1	OID20501	FABP9	Inflammation	FABP9	Q0Z7S8	8	81458253	81461579	1:1	0.000257449	6.05127	0	0.005131
FADD:Q13158:OID20151:v1	OID20151	FADD	Cardiometabolic	FADD	Q13158	11	70203296	70207390	1:10	0.000532006	7.48	0.00151021	0.079419
FAM13A:O94988:OID31463:v1	OID31463	FAM13A	Oncology_II	FAM13A	O94988	4	88725955	89111398	1:1	0.00470193	6.62891	0	0.085475
FAM171A2:A8MVW0:OID31005:v1	OID31005	FAM171A2	Neurology_II	FAM171A2	A8MVW0	17	44353215	44363853	1:1	0.0483921	6.23805	0	0.002505
FAM171B:Q6P995:OID31338:v1	OID31338	FAM171B	Oncology_II	FAM171B	Q6P995	2	186694060	186765959	1:1	0.00966126	6.24542	0	0.003132
FAM172A:Q8WUF8:OID30248:v1	OID30248	FAM172A	Cardiometabolic_II	FAM172A	Q8WUF8	5	93617725	94111699	1:1	0.000772214	7.2364	0	0.070296
FAM20A:Q96MK3:OID30348:v1	OID30348	FAM20A	Cardiometabolic_II	FAM20A	Q96MK3	17	68535113	68601367	1:10	0.000755054	4.87969	0	0.007733
FAM3B:P58499:OID21372:v1	OID21372	FAM3B	Oncology	FAM3B	P58499	21	41304212	41357727	1:1	0.000480538	5.19642	0	0.007608
FAM3C:Q92520:OID20233:v1	OID20233	FAM3C	Cardiometabolic	FAM3C	Q92520	7	121348878	121396364	1:10	0.000188776	5.48867	0.00149305	0.004125
FAM3D:Q96BQ1:OID31514:v1	OID31514	FAM3D	Oncology_II	FAM3D	Q96BQ1	3	58633946	58666834	1:1	0.000703573	5.9923	0	0.00537
FAP:Q12884:OID20330:v1	OID20330	FAP	Cardiometabolic	FAP	Q12884	2	162170684	162245151	1:100	0.000411876	3.87347	0	0.004592
FARSA:Q9Y285:OID30887:v1	OID30887	FARSA	Neurology_II	FARSA	Q9Y285	19	12922479	12934037	1:1	0.236263	7.81475	0	0.041812
FAS:P25445:OID20316:v1	OID20316	FAS	Cardiometabolic	FAS	P25445	10	88953813	89029605	1:100	0.000188776	4.36913	0.0029861	0.005795
FASLG:P48023:OID20665:v1	OID20665	FASLG	Inflammation	FASLG	P48023	1	172659103	172666876	1:1	5.14898e-05	3.19155	0	0.004213
FBLN2:P98095:OID30378:v1	OID30378	FBLN2	Cardiometabolic_II	FBLN2	P98095	3	13549125	13638422	1:100	0.00056629	4.33968	0	0.00476
FBN2:P35556:OID30974:v1	OID30974	FBN2	Neurology_II	FBN2	P35556	5	128257909	128659185	1:1	0.924083	8.89375	0	0.0019
FBP1:P09467:OID20227:v1	OID20227	FBP1	Cardiometabolic	FBP1	P09467	9	94603133	94640249	1:10	0.128831	18.2698	0	0.011278
FCAMR:Q8WWV6:OID30332:v1	OID30332	FCAMR	Cardiometabolic_II	FCAMR	Q8WWV6	1	206957965	206970625	1:10	0.000737893	5.59184	0	0.004797
FCAR:P24071:OID20564:v1	OID20564	FCAR	Inflammation	FCAR	P24071	19	54874235	54891420	1:1	0.000326102	6.04144	0	0.004857
FCER1A:P12319:OID30992:v1	OID30992	FCER1A	Neurology_II	FCER1A	P12319	1	159289714	159308224	1:1	0.0101589	8.02649	0	0.003355
FCER2:P06734:OID21133:v1	OID21133	FCER2	Neurology	FCER2	P06734	19	7688758	7702146	1:100	0.000154459	4.97298	0	0.001586
FCGR2A:P12318:OID20391:v1	OID20391	FCGR2A	Cardiometabolic	FCGR2A	P12318	1	161505430	161524013	1:1000	0.000240261	5.25781	0.0089583	0.003952
FCGR2B:P31994:OID21215:v1	OID21215	FCGR2B	Oncology	FCGR2B	P31994	1	161663143	161678654	1:1	0.0181918	11.69	0	0.006365
FCGR3B:O75015:OID20387:v1	OID20387	FCGR3B	Cardiometabolic	FCGR3B	O75015	1	161623196	161631963	1:1000	0.000205938	5.11048	0.00447915	0.003985
FCN1:O00602:OID30690:v1	OID30690	FCN1	Inflammation_II	FCN1	O00602	9	134903232	134917912	1:1000	0.000600611	6.79857	0.00151011	0.004205
FCN2:Q15485:OID20382:v1	OID20382	FCN2	Cardiometabolic	FCN2	Q15485	9	134880810	134887523	1:1000	0.000240261	5.5206	0.00897546	0.002831
FCRL1:Q96LA6:OID20172:v1	OID20172	FCRL1	Cardiometabolic	FCRL1	Q96LA6	1	157794403	157820120	1:10	0.000360391	6.45681	0	0.003803
FCRL2:Q96LA5:OID20639:v1	OID20639	FCRL2	Inflammation	FCRL2	Q96LA5	1	157745733	157777132	1:1	0.000377592	4.24152	0.0045311	0.00142
FCRL3:Q96P31:OID20443:v1	OID20443	FCRL3	Inflammation	FCRL3	Q96P31	1	157674321	157700769	1:1	0.105297	11.0615	0	0.003213
FCRL5:Q96RD9:OID21111:v1	OID21111	FCRL5	Neurology	FCRL5	Q96RD9	1	157513377	157552515	1:100	0.000274593	4.75939	0	0.004417
FCRL6:Q6DN72:OID20529:v1	OID20529	FCRL6	Inflammation	FCRL6	Q6DN72	1	159800511	159816257	1:1	0.000205959	6.12008	0	0.002429
FCRLB:Q6BAA4:OID21193:v1	OID21193	FCRLB	Oncology	FCRLB	Q6BAA4	1	161721563	161728143	1:1	0.00130432	7.75566	0	0.003394
FDX1:P10109:OID30078:v1	OID30078	FDX1	Cardiometabolic_II	FDX1	P10109	11	110429948	110464884	1:1	0.75749	10.1842	0	0.00379
FDX2:Q6P4F2:OID30147:v1	OID30147	FDX2	Cardiometabolic_II	FDX2	Q6P4F2	19	10310045	10316015	1:1	0.887188	6.12745	0	0.010753
FEN1:P39748:OID21192:v1	OID21192	FEN1	Oncology	FEN1	P39748	11	61792911	61797238	1:1	0.102955	8.68177	0	0.052504
FES:P07332:OID21207:v1	OID21207	FES	Oncology	FES	P07332	15	90883695	90895776	1:1	0.991676	10.5869	0	0.020244
FETUB:Q9UGM5:OID20404:v1	OID20404	FETUB	Cardiometabolic	FETUB	Q9UGM5	3	186635969	186653141	1:1000	0.000446199	4.92879	0.0029861	0.003344
FGA:P02671:OID30788:v1	OID30788	FGA	Inflammation_II	FGA	P02671	4	154583128	154590745	1:100000	0.000720733	6.4519	0.0194255	0.008332
FGD3:Q5JSP0:OID31040:v1	OID31040	FGD3	Neurology_II	FGD3	Q5JSP0	9	92947523	93036236	1:1	0.0401551	10.0953	0	0.084136
FGF12:P61328:OID30454:v1	OID30454	FGF12	Inflammation_II	FGF12	P61328	3	192139390	192767764	1:1	0.616295	5.1645	0	0.004164
FGF16:O43320:OID30535:v1	OID30535	FGF16	Inflammation_II	FGF16	O43320	X	77447389	77457278	1:1	0.580053	7.86891	0	0.003469
FGF19:O95750:OID20715:v1	OID20715	FGF19	Inflammation	FGF19	O95750	11	69698238	69704022	1:10	0.000188796	4.13355	0	0.011719
FGF2:P09038:OID20503:v1	OID20503	FGF2	Inflammation	FGF2	P09038	4	122826708	122898236	1:1	0.0879445	4.93861	0	0.043659
FGF20:Q9NP95:OID30459:v1	OID30459	FGF20	Inflammation_II	FGF20	Q9NP95	8	16992181	17002345	1:1	0.750764	5.74906	0	0.004678
FGF21:Q9NSA1:OID21402:v1	OID21402	FGF21	Oncology	FGF21	Q9NSA1	19	48755524	48758333	1:1	0.000257431	4.12374	0.0014931	0.004531
FGF23:Q9GZV9:OID21411:v1	OID21411	FGF23	Oncology	FGF23	Q9GZV9	12	4368227	4379712	1:1	0.000326079	4.56548	0.0014931	0.002833
FGF3:P11487:OID30544:v1	OID30544	FGF3	Inflammation_II	FGF3	P11487	11	69809968	69819416	1:1	0.967447	3.9937	0	0.004452
FGF5:P12034:OID20490:v1	OID20490	FGF5	Inflammation	FGF5	P12034	4	80266639	80336680	1:1	0.000188796	7.84183	0	0.002551
FGF6:P10767:OID30443:v1	OID30443	FGF6	Inflammation_II	FGF6	P10767	12	4428155	4445815	1:1	0.959999	6.78874	0	0.003138
FGF7:P21781:OID31241:v1	OID31241	FGF7	Oncology_II	FGF7	P21781	15	49423237	49488775	1:1	0.679119	7.18228	0	0.001959
FGF9:P31371:OID31193:v1	OID31193	FGF9	Oncology_II	FGF9	P31371	13	21671073	21704498	1:1	0.855836	8.25307	0.00149295	0.005015
FGFBP1:Q14512:OID21507:v1	OID21507	FGFBP1	Oncology	FGFBP1	Q14512	4	15935577	15938740	1:10	0.000343242	4.81586	0	0.007471
FGFBP2:Q9BYJ0:OID30395:v1	OID30395	FGFBP2	Cardiometabolic_II	FGFBP2	Q9BYJ0	4	15960245	15969309	1:100	0.000755054	4.33968	0	0.004109
FGFBP3:Q8TAT2:OID31108:v1	OID31108	FGFBP3	Neurology_II	FGFBP3	Q8TAT2	10	91906584	91909486	1:1	0.000240244	6.41502	0	0.006441
FGFR2:P21802:OID21478:v1	OID21478	FGFR2	Oncology	FGFR2	P21802	10	121478332	121598458	1:10	0.000257431	4.84286	0	0.00627
FGFR4:P22455:OID30646:v1	OID30646	FGFR4	Inflammation_II	FGFR4	P22455	5	177086905	177098144	1:10	0.000600611	5.47885	0	0.00265
FGL1:Q08830:OID30702:v1	OID30702	FGL1	Inflammation_II	FGL1	Q08830	8	17864380	17910365	1:1000	0.000772214	4.66366	0	0.004375
FGR:P09769:OID20828:v1	OID20828	FGR	Neurology	FGR	P09769	1	27612064	27635185	1:1	0.0605821	9.22415	0	0.071447
FH:P07954:OID30839:v1	OID30839	FH	Neurology_II	FH	P07954	1	241497511	241519799	1:1	0.670694	8.95292	0	0.002312
FHIP2A:Q5W0V3:OID30187:v1	OID30187	FHIP2A	Cardiometabolic_II	FHIP2A	Q5W0V3	10	114821744	114899832	1:1	0.84173	8.19396	0	0.004764
FHIT:P49789:OID20872:v1	OID20872	FHIT	Neurology	FHIT	P49789	3	59747277	61251459	1:1	0.00410174	9.05647	0	0.077341
FIS1:Q9Y3D6:OID20722:v1	OID20722	FIS1	Inflammation	FIS1	Q9Y3D6	7	101239458	101252316	1:10	0.000257449	10.7698	0.00449677	0.061274
FKBP14:Q9NWM8:OID31065:v1	OID31065	FKBP14	Neurology_II	FKBP14	Q9NWM8	7	30010587	30026702	1:1	0.00806535	12.3167	0	0.062672
FKBP1B:P68106:OID20618:v1	OID20618	FKBP1B	Inflammation	FKBP1B	P68106	2	24049701	24063681	1:1	0.232871	13.8581	0.00901071	0.059842
FKBP4:Q02790:OID20960:v1	OID20960	FKBP4	Neurology	FKBP4	Q02790	12	2794970	2805423	1:1	0.000171621	4.79867	0	0.069283
FKBP5:Q13451:OID20937:v1	OID20937	FKBP5	Neurology	FKBP5	Q13451	6	35573585	35728583	1:1	0.000326079	6.98303	0	0.089732
FKBP7:Q9Y680:OID20846:v1	OID20846	FKBP7	Neurology	FKBP7	Q9Y680	2	178463664	178478600	1:1	0.635872	6.86743	0.0014931	0.019252
FKBPL:Q9UIM3:OID31499:v1	OID31499	FKBPL	Oncology_II	FKBPL	Q9UIM3	6	32128707	32130288	1:1	0.00118406	6.86251	0	0.072025
FLI1:Q01543:OID21239:v1	OID21239	FLI1	Oncology	FLI1	Q01543	11	128686535	128813267	1:1	0.0460459	11.7321	0	0.064134
FLRT2:O43155:OID20946:v1	OID20946	FLRT2	Neurology	FLRT2	O43155	14	85530144	85654428	1:1	0.000137297	6.15694	0	0.004276
FLT1:P17948:OID21301:v1	OID21301	FLT1	Oncology	FLT1	P17948	13	28300346	28495145	1:1	0.000291755	5.19888	0.0014931	0.006317
FLT3:P36888:OID21272:v1	OID21272	FLT3	Oncology	FLT3	P36888	13	28003274	28100592	1:1	0.0838882	9.89776	0	0.004371
FLT3LG:P49771:OID20661:v1	OID20661	FLT3LG	Inflammation	FLT3LG	P49771	19	49474207	49486231	1:1	8.58163e-05	3.38531	0	0.005128
FLT4:P35916:OID21491:v1	OID21491	FLT4	Oncology	FLT4	P35916	5	180601506	180649624	1:10	0.000291755	5.7294	0	0.004225
FMNL1:O95466:OID20884:v1	OID20884	FMNL1	Neurology	FMNL1	O95466	17	45221444	45247319	1:1	0.0165614	11.8832	0	0.044738
FMR1:Q06787:OID21233:v1	OID21233	FMR1	Oncology	FMR1	Q06787	X	147911919	147951125	1:1	0.885821	12.4704	0	0.025094
FN1:P02751:OID30787:v1	OID30787	FN1	Inflammation_II	FN1	P02751	2	215360440	215436073	1:100000	0.000686412	6.38798	0	0.008598
FNDC1:Q4ZHG4:OID31127:v1	OID31127	FNDC1	Neurology_II	FNDC1	Q4ZHG4	6	159169400	159272108	1:1	0.00109826	10.0978	0	0.004786
FNTA:P49354:OID31381:v1	OID31381	FNTA	Oncology_II	FNTA	P49354	8	43034194	43085788	1:1	0.0138484	7.50707	0	0.038914
FOLH1:Q04609:OID30430:v1	OID30430	FOLH1	Inflammation_II	FOLH1	Q04609	11	49145092	49208638	1:1	0.433555	7.14783	0	0.002487
FOLR1:P15328:OID21529:v1	OID21529	FOLR1	Oncology	FOLR1	P15328	11	72189558	72196323	1:10	0.000205945	5.02208	0.00604105	0.003098
FOLR2:P14207:OID21062:v1	OID21062	FOLR2	Neurology	FOLR2	P14207	11	72216601	72221950	1:10	0.000240269	5.6557	0	0.005444
FOLR3:P41439:OID21485:v1	OID21485	FOLR3	Oncology	FOLR3	P41439	11	72114869	72139892	1:10	0.000223107	4.23907	0.00300336	0.006198
FOS:P01100:OID31221:v1	OID31221	FOS	Oncology_II	FOS	P01100	14	75278826	75282230	1:1	0.956155	13.1725	0.00149295	0.006542
FOSB:P53539:OID20791:v1	OID20791	FOSB	Neurology	FOSB	P53539	19	45467995	45475179	1:1	0.815113	8.40088	0	0.003891
FOXJ3:Q9UPW0:OID30445:v1	OID30445	FOXJ3	Inflammation_II	FOXJ3	Q9UPW0	1	42176539	42335877	1:1	0.148248	8.15455	0	0.056542
FOXO1:Q12778:OID20515:v1	OID20515	FOXO1	Inflammation	FOXO1	Q12778	13	40555667	40666641	1:1	0.000669367	6.83054	0	0.085003
FOXO3:O43524:OID21271:v1	OID21271	FOXO3	Oncology	FOXO3	O43524	6	108559835	108684774	1:1	0.150958	15.7761	0	0.04762
FRMD4B:Q9Y2L6:OID30155:v1	OID30155	FRMD4B	Cardiometabolic_II	FRMD4B	Q9Y2L6	3	69168782	69542583	1:1	0.576037	8.41566	0	0.105893
FRMD7:Q6ZUT3:OID30898:v1	OID30898	FRMD7	Neurology_II	FRMD7	Q6ZUT3	X	132076990	132128020	1:1	0.926502	5.93087	0	0.000777
FRZB:Q92765:OID20968:v1	OID20968	FRZB	Neurology	FRZB	Q92765	2	182833275	182866637	1:1	0.000205945	4.68575	0.0029862	0.005197
FSHB:P01225:OID30233:v1	OID30233	FSHB	Cardiometabolic_II	FSHB	P01225	11	30231014	30235261	1:1	0.495281	4.80113	0	0.007661
FST:P19883:OID20770:v1	OID20770	FST	Inflammation	FST	P19883	5	53480626	53487134	1:10	0.000223122	4.66366	0.0014932	0.006604
FSTL1:Q12841:OID30254:v1	OID30254	FSTL1	Cardiometabolic_II	FSTL1	Q12841	3	120392293	120450993	1:1	0.000377527	4.66857	0	0.006028
FSTL3:O95633:OID20782:v1	OID20782	FSTL3	Inflammation	FSTL3	O95633	19	676392	683392	1:10	0.000240286	4.79622	0.00750034	0.003897
FTCD:O95954:OID31137:v1	OID31137	FTCD	Neurology_II	FTCD	O95954	21	46136160	46155579	1:1	0.000772214	4.76185	0.00151011	0.004227
FUCA1:P04066:OID20261:v1	OID20261	FUCA1	Cardiometabolic	FUCA1	P04066	1	23845077	23868290	1:100	0.000274584	5.2971	0.00604084	0.005075
FUOM:A2VDF0:OID30626:v1	OID30626	FUOM	Inflammation_II	FUOM	A2VDF0	10	133355158	133358025	1:10	0.000617771	4.62684	0	0.005383
FURIN:P09958:OID21514:v1	OID21514	FURIN	Oncology	FURIN	P09958	15	90868588	90883564	1:10	0.000377566	5.38552	0	0.010249
FUS:P35637:OID21256:v1	OID21256	FUS	Oncology	FUS	P35637	16	31180138	31191605	1:1	0.0206803	7.6892	0.0014931	0.055604
FUT1:P19526:OID31295:v1	OID31295	FUT1	Oncology_II	FUT1	P19526	19	48748011	48755390	1:1	0.171843	12.701	0.00151011	0.003455
FUT3_FUT5:P21217_Q11128:OID21013:v1	OID21013	FUT3_FUT5	Neurology	FUT3;FUT5	P21217;Q11128	19;19	5842888;5865826	5851471;5870540	1:10	0.000360404	3.60362	0	0.00634
FUT8:Q9BYC5:OID20992:v1	OID20992	FUT8	Neurology	FUT8	Q9BYC5	14	65410592	65744121	1:1	0.000326079	5.24308	0	0.008859
FXN:Q16595:OID21442:v1	OID21442	FXN	Oncology	FXN	Q16595	9	69035751	69079076	1:1	0.000549187	8.43537	0	0.059049
FXYD5:Q96DB9:OID20463:v1	OID20463	FXYD5	Inflammation	FXYD5	Q96DB9	19	35154730	35169881	1:1	0.203659	9.29321	0	0.053143
FYB1:O15117:OID21140:v1	OID21140	FYB1	Neurology	FYB1	O15117	5	39105252	39274528	1:100	0.000223107	9.68796	0.0014931	0.076017
FZD10:Q9ULW2:OID30931:v1	OID30931	FZD10	Neurology_II	FZD10	Q9ULW2	12	130162459	130165740	1:1	0.846158	8.6177	0	0.002125
FZD8:Q9H461:OID30818:v1	OID30818	FZD8	Neurology_II	FZD8	Q9H461	10	35638247	35642296	1:1	0.687785	8.04619	0	0.004794
GABARAP:O95166:OID31414:v1	OID31414	GABARAP	Oncology_II	GABARAP	O95166	17	7240008	7242449	1:1	0.228146	9.23402	0	0.004429
GABARAPL1:Q9H0R8:OID31253:v1	OID31253	GABARAPL1	Oncology_II	GABARAPL1	Q9H0R8	12	10212458	10223128	1:1	0.780314	7.39141	0	0.003028
GABRA4:P48169:OID30803:v1	OID30803	GABRA4	Neurology_II	GABRA4	P48169	4	46918900	46993581	1:1	0.933967	6.4519	0	0.001997
GAD1:Q99259:OID31166:v1	OID31166	GAD1	Oncology_II	GAD1	Q99259	2	170813213	170861151	1:1	0.971359	3.45154	0	0.005172
GAD2:Q05329:OID30449:v1	OID30449	GAD2	Inflammation_II	GAD2	Q05329	10	26216665	26304558	1:1	0.935357	5.69501	0	0.003042
GADD45B:O75293:OID31261:v1	OID31261	GADD45B	Oncology_II	GADD45B	O75293	19	2476122	2478259	1:1	0.770103	7.26838	0	0.003664
GADD45GIP1:Q8TAE8:OID30237:v1	OID30237	GADD45GIP1	Cardiometabolic_II	GADD45GIP1	Q8TAE8	19	12953119	12957223	1:1	0.0397261	8.73846	0	0.038837
GAGE2A:Q6NT46:OID31199:v1	OID31199	GAGE2A	Oncology_II	GAGE2A	Q6NT46	X	49589496	49596824	1:1	0.706473	9.01209	0	0.002407
GAL:P22466:OID20727:v1	OID20727	GAL	Inflammation	GAL	P22466	11	68683779	68691175	1:10	0.000240286	6.33391	0	0.003705
GALNT10:Q86SR1:OID21371:v1	OID21371	GALNT10	Oncology	GALNT10	Q86SR1	5	154190730	154420984	1:1	0.000566349	6.47156	0	0.004979
GALNT2:Q10471:OID21423:v1	OID21423	GALNT2	Oncology	GALNT2	Q10471	1	230057990	230282122	1:1	0.000240269	2.93651	0	0.005325
GALNT3:Q14435:OID20471:v1	OID20471	GALNT3	Inflammation	GALNT3	Q14435	2	165747588	165794659	1:1	0.0195146	11.3831	0	0.002935
GALNT5:Q7Z7M9:OID30295:v1	OID30295	GALNT5	Cardiometabolic_II	GALNT5	Q7Z7M9	2	157257705	157318491	1:10	0.0776676	7.2364	0	0.007952
GALNT7:Q86SF2:OID21377:v1	OID21377	GALNT7	Oncology	GALNT7	Q86SF2	4	173168811	173323967	1:1	0.0004977	6.13237	0	0.002225
GAMT:Q14353:OID30133:v1	OID30133	GAMT	Cardiometabolic_II	GAMT	Q14353	19	1397026	1401570	1:1	0.938394	7.08634	0	0.00361
GAPDH:P04406:OID30600:v1	OID30600	GAPDH	Inflammation_II	GAPDH	P04406	12	6534512	6538374	1:10	0.000583451	6.30195	0.0179497	0.052019
GART:P22102:OID31004:v1	OID31004	GART	Neurology_II	GART	P22102	21	33503931	33543491	1:1	0.82016	5.26763	0	0.003661
GAS2:O43903:OID31285:v1	OID31285	GAS2	Oncology_II	GAS2	O43903	11	22625509	22813001	1:1	0.621495	7.29545	0	0.003022
GAS6:Q14393:OID20318:v1	OID20318	GAS6	Cardiometabolic	GAS6	Q14393	13	113820549	113864076	1:100	0.000240261	4.41331	0.0059722	0.007828
GASK1A:Q9UFP1:OID30109:v1	OID30109	GASK1A	Cardiometabolic_II	GASK1A	Q9UFP1	3	42979087	43067898	1:1	0.219343	7.78028	0	0.002911
GAST:P01350:OID31083:v1	OID31083	GAST	Neurology_II	GAST	P01350	17	41712331	41715969	1:1	0.00305454	5.11048	0	0.006182
GATA3:P23771:OID31219:v1	OID31219	GATA3	Oncology_II	GATA3	P23771	10	8045378	8075198	1:1	0.980935	14.5198	0	0.017413
GATD3:P0DPI2:OID30253:v1	OID30253	GATD3	Cardiometabolic_II	GATD3	P0DPI2	21	44133610	44210114	1:1	0.000429008	14.9481	0	0.040842
GBA:P04062:OID30966:v1	OID30966	GBA	Neurology_II	GBA	P04062	1	155234452	155244699	1:1	0.539795	12.8523	0	0.006032
GBP1:P32455:OID31128:v1	OID31128	GBP1	Neurology_II	GBP1	P32455	1	89051882	89065360	1:1	0.000772214	8.77297	0.00149295	0.024852
GBP2:P32456:OID20489:v1	OID20489	GBP2	Inflammation	GBP2	P32456	1	89106132	89150456	1:1	0.856549	9.48069	0	0.019284
GBP4:Q96PP9:OID20845:v1	OID20845	GBP4	Neurology	GBP4	Q96PP9	1	89181144	89198942	1:1	0.538014	9.82865	0	0.016707
GBP6:Q6ZN66:OID30139:v1	OID30139	GBP6	Cardiometabolic_II	GBP6	Q6ZN66	1	89364059	89388160	1:1	0.923465	7.19704	0	0.002293
GC:P02774:OID30780:v1	OID30780	GC	Inflammation_II	GC	P02774	4	71741696	71804041	1:100000	0.000720733	5.00735	0	0.006204
GCC1:Q96CN9:OID31147:v1	OID31147	GCC1	Neurology_II	GCC1	Q96CN9	7	127580628	127593611	1:1	0.000394687	10.2039	0	0.08072
GCG:P01275:OID21263:v1	OID21263	GCG	Oncology	GCG	P01275	2	162142882	162152404	1:1	0.0169218	15.9109	0	0.024711
GCHFR:P30047:OID30631:v1	OID30631	GCHFR	Inflammation_II	GCHFR	P30047	15	40764068	40767708	1:10	0.00053197	4.9607	0.0209871	0.019639
GCLM:P48507:OID30059:v1	OID30059	GCLM	Cardiometabolic_II	GCLM	P48507	1	93885199	93909456	1:1	0.0527336	7.74582	0	0.036321
GCNT1:Q02742:OID21379:v1	OID21379	GCNT1	Oncology	GCNT1	Q02742	9	76419850	76651203	1:1	0.000514862	6.69776	0	0.005844
GDF15:Q99988:OID20251:v1	OID20251	GDF15	Cardiometabolic	GDF15	Q99988	19	18374731	18389176	1:100	0.000326068	4.46485	0	0.006513
GDF2:Q9UK05:OID20202:v1	OID20202	GDF2	Cardiometabolic	GDF2	Q9UK05	10	47322454	47327588	1:10	0.000446199	7.04206	0	0.006483
GDNF:P39905:OID20861:v1	OID20861	GDNF	Neurology	GDNF	P39905	5	37812677	37840041	1:1	0.012391	10.6882	0	0.004694
GET3:O43681:OID30303:v1	OID30303	GET3	Cardiometabolic_II	GET3	O43681	19	12737139	12748323	1:10	0.067011	6.72234	0	0.012333
GFAP:P14136:OID21247:v1	OID21247	GFAP	Oncology	GFAP	P14136	17	44903159	44916937	1:1	0.162799	11.341	0.00151026	0.005484
GFER:P55789:OID21259:v1	OID21259	GFER	Oncology	GFER	P55789	16	1984193	1987749	1:1	0.000343242	7.35696	0	0.079902
GFOD2:Q3B7J2:OID21216:v1	OID21216	GFOD2	Oncology	GFOD2	Q3B7J2	16	67674531	67719339	1:1	0.580524	6.56498	0	0.00451
GFRA1:P56159:OID21457:v1	OID21457	GFRA1	Oncology	GFRA1	P56159	10	116056925	116276803	1:1	0.000394728	3.09345	0.0014931	0.004603
GFRA2:O00451:OID21330:v1	OID21330	GFRA2	Oncology	GFRA2	O00451	8	21690398	21812357	1:1	0.000377566	5.52797	0	0.00551
GFRA3:O60609:OID20933:v1	OID20933	GFRA3	Neurology	GFRA3	O60609	5	138252380	138274621	1:1	0.000240269	5.19396	0.00300336	0.003704
GFRAL:Q6UXV0:OID31091:v1	OID31091	GFRAL	Neurology_II	GFRAL	Q6UXV0	6	55327469	55402493	1:1	0.000669252	5.78345	0.0330851	0.004238
GGA1:Q9UJY5:OID20838:v1	OID20838	GGA1	Neurology	GGA1	Q9UJY5	22	37608725	37633564	1:1	0.727964	9.22169	0	0.002217
GGACT:Q9BVM4:OID30290:v1	OID30290	GGACT	Cardiometabolic_II	GGACT	Q9BVM4	13	100530164	100589528	1:10	0.00126986	7.19458	0	0.064952
GGCT:O75223:OID30304:v1	OID30304	GGCT	Cardiometabolic_II	GGCT	O75223	7	30496621	30504841	1:10	0.00351786	7.48	0.00149295	0.0661
GGH:Q92820:OID20416:v1	OID20416	GGH	Cardiometabolic	GGH	Q92820	8	63014881	63039407	1:1000	0.000274584	4.86496	0.0209713	0.006082
GGT1:P19440:OID21075:v1	OID21075	GGT1	Neurology	GGT1	P19440	22	24594811	24629005	1:100	0.000549187	5.17678	0.0014931	0.005091
GGT5:P36269:OID20909:v1	OID20909	GGT5	Neurology	GGT5	P36269	22	24219654	24245108	1:1	0.000188783	5.81539	0	0.004885
GH1:P01241:OID20220:v1	OID20220	GH1	Cardiometabolic	GH1	P01241	17	63917200	63918839	1:10	0.000600652	6.20118	0.00149305	0.007372
GH2:P01242:OID21168:v1	OID21168	GH2	Oncology	GH2	P01242	17	63880215	63881944	1:1	0.373704	9.8163	0	0.00081
GHR:P10912:OID30574:v1	OID30574	GHR	Inflammation_II	GHR	P10912	5	42423439	42721878	1:10	0.000926657	4.86987	0	0.002009
GHRHR:Q02643:OID20841:v1	OID20841	GHRHR	Neurology	GHRHR	Q02643	7	30938669	30993254	1:1	0.733885	7.35204	0	0.002295
GHRL:Q9UBU3:OID20175:v1	OID20175	GHRL	Cardiometabolic	GHRL	Q9UBU3	3	10285666	10292947	1:10	0.000497683	10.2805	0	0.009586
GID8:Q9NWU2:OID31041:v1	OID31041	GID8	Neurology_II	GID8	Q9NWU2	20	62938147	62948475	1:1	0.919106	5.45674	0	0.001901
GIGYF2:Q6Y7W6:OID31062:v1	OID31062	GIGYF2	Neurology_II	GIGYF2	Q6Y7W6	2	232697299	232860605	1:1	0.00398119	7.00762	0	0.086163
GIMAP7:Q8NHV1:OID30639:v1	OID30639	GIMAP7	Inflammation_II	GIMAP7	Q8NHV1	7	150514872	150521073	1:10	0.000875176	6.56007	0	0.04359
GIMAP8:Q8ND71:OID31194:v1	OID31194	GIMAP8	Oncology_II	GIMAP8	Q8ND71	7	150450630	150479393	1:1	0.139513	11.205	0	0.026576
GIP:P09681:OID30288:v1	OID30288	GIP	Cardiometabolic_II	GIP	P09681	17	48958554	48968596	1:1	0.171466	8.40827	0	0.018278
GIPC2:Q8TF65:OID31153:v1	OID31153	GIPC2	Neurology_II	GIPC2	Q8TF65	1	77979542	78138444	1:1	0.000583451	6.10042	0	0.017389
GIPC3:Q8TF64:OID31507:v1	OID31507	GIPC3	Oncology_II	GIPC3	Q8TF64	19	3585478	3593541	1:1	0.00276281	6.88465	0	0.073758
GIPR:P48546:OID30542:v1	OID30542	GIPR	Inflammation_II	GIPR	P48546	19	45668221	45683722	1:1	0.899441	8.50435	0	0.001927
GIT1:Q9Y2X7:OID30533:v1	OID30533	GIT1	Inflammation_II	GIT1	Q9Y2X7	17	29573475	29594054	1:1	0.000823695	9.9027	0	0.114937
GJA8:P48165:OID31187:v1	OID31187	GJA8	Oncology_II	GJA8	P48165	1	147902795	147909269	1:1	0.939784	6.89207	0	0.002673
GKN1:Q9NS71:OID20885:v1	OID20885	GKN1	Neurology	GKN1	Q9NS71	2	68974573	68980980	1:1	0.0076028	9.45355	0.0207661	0.001778
GLA:P06280:OID30594:v1	OID30594	GLA	Inflammation_II	GLA	P06280	X	101393273	101408012	1:10	0.000583451	5.97264	0.00149295	0.011161
GLB1:P16278:OID20949:v1	OID20949	GLB1	Neurology	GLB1	P16278	3	32996609	33097202	1:1	0.000532024	7.82213	0	0.016223
GLI2:P10070:OID30429:v1	OID30429	GLI2	Inflammation_II	GLI2	P10070	2	120735623	120992653	1:1	0.97299	5.57218	0	0.005154
GLIPR1:P48060:OID31517:v1	OID31517	GLIPR1	Oncology_II	GLIPR1	P48060	12	75480753	75503863	1:1	0.0132992	8.95292	0.993994	0.004323
GLO1:Q04760:OID20107:v1	OID20107	GLO1	Cardiometabolic	GLO1	Q04760	6	38675925	38703145	1:1	0.000102969	13.0211	0	0.060597
GLOD4:Q9HC38:OID20710:v1	OID20710	GLOD4	Inflammation	GLOD4	Q9HC38	17	757097	782294	1:10	0.000154469	3.46871	0.00598998	0.080711
GLP1R:P43220:OID30809:v1	OID30809	GLP1R	Neurology_II	GLP1R	P43220	6	39048781	39091303	1:1	0.945876	8.97264	0	0.002315
GLRX:P35754:OID20195:v1	OID20195	GLRX	Cardiometabolic	GLRX	P35754	5	95751319	95822726	1:10	0.00116698	6.59695	0.00600652	0.059874
GLRX5:Q86SX6:OID30663:v1	OID30663	GLRX5	Inflammation_II	GLRX5	Q86SX6	14	95533503	95544724	1:10	0.0109311	14.0495	0	0.054114
GLT8D2:Q9H1C3:OID20825:v1	OID20825	GLT8D2	Neurology	GLT8D2	Q9H1C3	12	103988987	104064183	1:1	0.868333	5.78345	0	0.002274
GLYR1:Q49A26:OID31364:v1	OID31364	GLYR1	Oncology_II	GLYR1	Q49A26	16	4803203	4847288	1:1	0.0846861	6.41502	0	0.020153
GM2A:P17900:OID30413:v1	OID30413	GM2A	Cardiometabolic_II	GM2A	P17900	5	151212150	151270440	1:100	0.0030717	4.73239	0.0209699	0.00543
GMFG:O60234:OID30340:v1	OID30340	GMFG	Cardiometabolic_II	GMFG	O60234	19	39328353	39342372	1:10	0.00291725	4.94597	0	0.071832
GMPR:P36959:OID20641:v1	OID20641	GMPR	Inflammation	GMPR	P36959	6	16238587	16295549	1:1	0.000274612	4.56793	0	0.065841
GMPR2:Q9P2T1:OID30623:v1	OID30623	GMPR2	Inflammation_II	GMPR2	Q9P2T1	14	24232422	24239242	1:10	0.000789374	5.82522	0	0.079527
GNAS:O95467:OID31008:v1	OID31008	GNAS	Neurology_II	GNAS	O95467	20	58839718	58911192	1:1	0.0314205	6.4224	0	0.028035
GNE:Q9Y223:OID21231:v1	OID21231	GNE	Oncology	GNE	Q9Y223	9	36214441	36277042	1:1	0.0747923	10.9923	0	0.067804
GNGT1:P63211:OID30920:v1	OID30920	GNGT1	Neurology_II	GNGT1	P63211	7	93591573	93911265	1:1	0.943268	5.67044	0	0.003287
GNLY:P22749:OID21132:v1	OID21132	GNLY	Neurology	GNLY	P22749	2	85685175	85698852	1:100	0.000669321	10.1027	0	0.015318
GNPDA1:P46926:OID30197:v1	OID30197	GNPDA1	Cardiometabolic_II	GNPDA1	P46926	5	141991749	142013041	1:1	0.13778	6.32407	0	0.018353
GNPDA2:Q8TDQ7:OID30597:v1	OID30597	GNPDA2	Inflammation_II	GNPDA2	Q8TDQ7	4	44682200	44726588	1:10	0.000858016	5.6729	0	0.044395
GOLGA3:Q08378:OID31026:v1	OID31026	GOLGA3	Neurology_II	GOLGA3	Q08378	12	132768902	132829143	1:1	0.00202492	8.02157	0	0.074102
GOLM2:Q6P4E1:OID21044:v1	OID21044	GOLM2	Neurology	GOLM2	Q6P4E1	15	44288719	44415758	1:10	0.000291755	5.2971	0	0.005102
GOPC:Q9HD26:OID20551:v1	OID20551	GOPC	Inflammation	GOPC	Q9HD26	6	117560269	117602542	1:1	0.00130441	8.45015	0	0.09097
GORASP2:Q9H8Y8:OID31438:v1	OID31438	GORASP2	Oncology_II	GORASP2	Q9H8Y8	2	170928464	170967130	1:1	0.261043	5.85716	0	0.047469
GOT1:P17174:OID30417:v1	OID30417	GOT1	Cardiometabolic_II	GOT1	P17174	10	99396870	99430624	1:100	0.000960977	8.31465	0	0.013861
GP1BA:P07359:OID20381:v1	OID20381	GP1BA	Cardiometabolic	GP1BA	P07359	17	4932277	4935023	1:1000	0.000291745	4.83059	0.0104857	0.01895
GP1BB:P13224:OID30174:v1	OID30174	GP1BB	Cardiometabolic_II	GP1BB	P13224	22	19723539	19724771	1:1	0.060696	12.453	0	0.033063
GP2:P55259:OID20090:v1	OID20090	GP2	Cardiometabolic	GP2	P55259	16	20309574	20327808	1:1	0.000188776	5.99967	0.0119787	0.002842
GP5:P40197:OID30611:v1	OID30611	GP5	Inflammation_II	GP5	P40197	3	194394821	194399266	1:10	0.000720733	4.89687	0	0.030906
GP6:Q9HCN6:OID21091:v1	OID21091	GP6	Neurology	GP6	Q9HCN6	19	55013705	55038264	1:100	0.000274593	5.02208	0.0014931	0.060772
GPA33:Q99795:OID21376:v1	OID21376	GPA33	Oncology	GPA33	Q99795	1	167052836	167166479	1:1	0.000480538	7.68182	0	0.003208
GPC1:P35052:OID21438:v1	OID21438	GPC1	Oncology	GPC1	P35052	2	240435663	240468076	1:1	0.000532024	3.60362	0	0.004335
GPC5:P78333:OID20944:v1	OID20944	GPC5	Neurology	GPC5	P78333	13	91398621	92873682	1:1	0.000188783	5.59429	0	0.006129
GPD1:P21695:OID31358:v1	OID31358	GPD1	Oncology_II	GPD1	P21695	12	50103982	50111313	1:1	0.00137282	7.95262	0	0.01762
GPHA2:Q96T91:OID31437:v1	OID31437	GPHA2	Oncology_II	GPHA2	Q96T91	11	64934471	64935893	1:1	0.00514809	4.05994	0	0.003323
GPI:P06744:OID30680:v1	OID30680	GPI	Inflammation_II	GPI	P06744	19	34359480	34402413	1:1000	0.00334626	6.05864	0	0.05876
GPIHBP1:Q8IV16:OID31469:v1	OID31469	GPIHBP1	Oncology_II	GPIHBP1	Q8IV16	8	143213218	143217170	1:1	0.320915	19.5681	0	0.003014
GPKOW:Q92917:OID20890:v1	OID20890	GPKOW	Neurology	GPKOW	Q92917	X	49113407	49123735	1:1	0.288117	6.46665	0	0.066481
GPNMB:Q14956:OID20173:v1	OID20173	GPNMB	Cardiometabolic	GPNMB	Q14956	7	23235967	23275108	1:10	0.00114982	7.15767	0.0284366	0.005157
GPR101:Q96P66:OID30819:v1	OID30819	GPR101	Neurology_II	GPR101	Q96P66	X	137023929	137033995	1:1	0.778941	7.72612	0	0.001662
GPR158:Q5T848:OID31013:v1	OID31013	GPR158	Neurology_II	GPR158	Q5T848	10	25174802	25602229	1:1	0.0958232	6.33391	0	0.00918
GPR15L:Q6UWK7:OID31511:v1	OID31511	GPR15L	Oncology_II	C10orf99	Q6UWK7	10	84173801	84185294	1:1	0.00265985	11.6009	0	0.009289
GPR37:O15354:OID20095:v1	OID20095	GPR37	Cardiometabolic	GPR37	O15354	7	124743885	124765792	1:1	0.000291745	9.95701	0	0.008102
GPRC5C:Q9NQ84:OID31340:v1	OID31340	GPRC5C	Oncology_II	GPRC5C	Q9NQ84	17	74424851	74451653	1:1	0.59548	5.96527	0	0.003771
GRAP2:O75791:OID20192:v1	OID20192	GRAP2	Cardiometabolic	GRAP2	O75791	22	39901084	39973721	1:10	0.000360391	8.23337	0	0.088942
GRHPR:Q9UBQ7:OID30289:v1	OID30289	GRHPR	Cardiometabolic_II	GRHPR	Q9UBQ7	9	37422666	37436990	1:10	0.000686412	6.74202	0	0.062339
GRIK2:Q13002:OID30977:v1	OID30977	GRIK2	Neurology_II	GRIK2	Q13002	6	100962701	102081622	1:1	0.505303	5.31184	0	0.003987
GRIN2B:Q13224:OID30802:v1	OID30802	GRIN2B	Neurology_II	GRIN2B	Q13224	12	13437942	13982002	1:1	0.466417	7.89599	0	0.00256
GRK5:P34947:OID20066:v1	OID20066	GRK5	Cardiometabolic	GRK5	P34947	10	119207571	119459745	1:1	0.401373	7.92061	0	0.027942
GRN:P28799:OID21159:v1	OID21159	GRN	Neurology	GRN	P28799	17	44345246	44353106	1:100	0.000205945	4.7864	0.0044793	0.004831
GRP:P07492:OID30264:v1	OID30264	GRP	Cardiometabolic_II	GRP	P07492	18	59220158	59230774	1:1	0.000583451	8.10776	0	0.007136
GRPEL1:Q9HAV7:OID21309:v1	OID21309	GRPEL1	Oncology	GRPEL1	Q9HAV7	4	7058895	7068064	1:1	0.000205945	7.32743	0	0.014724
GRSF1:Q12849:OID31224:v1	OID31224	GRSF1	Oncology_II	GRSF1	Q12849	4	70815783	70839897	1:1	0.29653	12.9441	0.00447884	0.029926
GSAP:A4D1B5:OID21173:v1	OID21173	GSAP	Oncology	GSAP	A4D1B5	7	77310751	77416349	1:1	0.436569	7.74582	0	0.00864
GSN:P06396:OID30714:v1	OID30714	GSN	Inflammation_II	GSN	P06396	9	121207794	121332843	1:1000	0.00054913	4.82568	0.00302021	0.004795
GSR:P00390:OID30700:v1	OID30700	GSR	Inflammation_II	GSR	P00390	8	30678066	30727846	1:1000	0.00056629	4.29796	0.00451316	0.029993
GSTA1:P08263:OID20166:v1	OID20166	GSTA1	Cardiometabolic	GSTA1	P08263	6	52791371	52803860	1:10	0.000223099	5.42972	0.00151021	0.003848
GSTA3:Q16772:OID21242:v1	OID21242	GSTA3	Oncology	GSTA3	Q16772	6	52896639	52909698	1:1	0.163658	11.1011	0	0.003619
GSTM4:Q03013:OID30164:v1	OID30164	GSTM4	Cardiometabolic_II	GSTM4	Q03013	1	109656099	109665496	1:1	0.667862	7.25363	0	0.002159
GSTP1:P09211:OID20876:v1	OID20876	GSTP1	Neurology	GSTP1	P09211	11	67583742	67586656	1:1	0.360181	19.7194	0.00602389	0.013074
GSTT2B:P0CG30:OID31097:v1	OID31097	GSTT2B	Neurology_II	GSTT2B	P0CG30	22	23957414	23961195	1:1	0.00193912	5.75397	0	0.012539
GTF2IRD1:Q9UHL9:OID31264:v1	OID31264	GTF2IRD1	Oncology_II	GTF2IRD1	Q9UHL9	7	74453790	74602605	1:1	0.454697	5.65079	0	0.003105
GTPBP2:Q9BX10:OID30946:v1	OID30946	GTPBP2	Neurology_II	GTPBP2	Q9BX10	6	43605316	43629264	1:1	0.0524076	7.39633	0	0.08326
GUCA2A:Q02747:OID21101:v1	OID21101	GUCA2A	Neurology	GUCA2A	Q02747	1	42162690	42164745	1:100	0.000240269	3.75081	0.0044793	0.003632
GUCY2C:P25092:OID31318:v1	OID31318	GUCY2C	Oncology_II	GUCY2C	P25092	12	14612632	14696599	1:1	0.759069	6.97319	0	0.003309
GUK1:Q16774:OID30148:v1	OID30148	GUK1	Cardiometabolic_II	GUK1	Q16774	1	228139962	228148984	1:1	0.972012	10.4683	0	0.00519
GUSB:P08236:OID20296:v1	OID20296	GUSB	Cardiometabolic	GUSB	P08236	7	65960684	65982215	1:100	0.000291745	4.3495	0.00751673	0.008589
GYS1:P13807:OID20097:v1	OID20097	GYS1	Cardiometabolic	GYS1	P13807	19	48968130	48993310	1:1	0.000514845	11.6603	0	0.074101
GZMA:P12544:OID20663:v1	OID20663	GZMA	Inflammation	GZMA	P12544	5	55102646	55110252	1:1	0.000188796	5.36587	0	0.011003
GZMB:P10144:OID20604:v1	OID20604	GZMB	Inflammation	GZMB	P10144	14	24630954	24634267	1:1	0.000326102	6.80103	0	0.055284
GZMH:P20718:OID20096:v1	OID20096	GZMH	Cardiometabolic	GZMH	P20718	14	24606480	24609699	1:1	0.000274584	7.2241	0	0.046985
H2AP:O75409:OID31232:v1	OID31232	H2AP	Oncology_II	H2AP	O75409	X	37990779	37991314	1:1	0.955263	7.30775	0	0.003041
HADH:Q16836:OID30132:v1	OID30132	HADH	Cardiometabolic_II	HADH	Q16836	4	107989714	108035241	1:1	0.876103	6.49861	0	0.002934
HAGH:Q16775:OID21459:v1	OID21459	HAGH	Oncology	HAGH	Q16775	16	1795620	1827157	1:1	0.000583511	5.75888	0.00296904	0.071292
HAO1:Q9UJM8:OID21395:v1	OID21395	HAO1	Oncology	HAO1	Q9UJM8	20	7882985	7940458	1:1	0.000240269	3.98633	0	0.003859
HARS1:P12081:OID21086:v1	OID21086	HARS1	Neurology	HARS1	P12081	5	140673035	140691537	1:100	0.000583511	6.11271	0	0.089852
HAVCR1:Q96D42:OID21422:v1	OID21422	HAVCR1	Oncology	HAVCR1	Q96D42	5	157029413	157059119	1:1	0.000274593	3.38286	0.00147594	0.00429
HAVCR2:Q8TDQ0:OID21137:v1	OID21137	HAVCR2	Neurology	HAVCR2	Q8TDQ0	5	157085832	157142869	1:100	0.000240269	4.94352	0	0.003849
HBEGF:Q99075:OID21465:v1	OID21465	HBEGF	Oncology	HBEGF	Q99075	5	140332843	140346603	1:1	0.000137297	4.77658	0.00296904	0.012831
HBQ1:P09105:OID21433:v1	OID21433	HBQ1	Oncology	HBQ1	P09105	16	180459	181179	1:1	0.000308917	3.88329	0	0.036273
HBZ:P02008:OID30307:v1	OID30307	HBZ	Cardiometabolic_II	HBZ	P02008	16	142728	154503	1:10	0.0654323	6.12745	0	0.010765
HCG22:E2RYF7:OID30088:v1	OID30088	HCG22	Cardiometabolic_II	HCG22	E2RYF7	6	31053450	31059890	1:1	0.944572	6.05373	0	0.003529
HCLS1:P14317:OID20648:v1	OID20648	HCLS1	Inflammation	HCLS1	P14317	3	121631399	121660927	1:1	0.000326102	5.37569	0	0.088248
HDAC8:Q9BY41:OID30436:v1	OID30436	HDAC8	Inflammation_II	HDAC8	Q9BY41	X	72329516	72573101	1:1	0.96187	6.10289	0	0.001443
HDAC9:Q9UKV0:OID30832:v1	OID30832	HDAC9	Neurology_II	HDAC9	Q9UKV0	7	18086949	19002416	1:1	0.805162	8.59553	0	0.002527
HDDC2:Q7Z4H3:OID31447:v1	OID31447	HDDC2	Oncology_II	HDDC2	Q7Z4H3	6	125219962	125302078	1:1	0.00228232	5.63114	0	0.036071
HDGF:P51858:OID21455:v1	OID21455	HDGF	Oncology	HDGF	P51858	1	156742109	156766925	1:1	0.000566349	4.18754	0.0014931	0.02704
HDGFL2:Q7Z4V5:OID31136:v1	OID31136	HDGFL2	Neurology_II	HDGFL2	Q7Z4V5	19	4472297	4502208	1:1	0.000411847	8.79515	0	0.061302
HEBP1:Q9NRV9:OID20063:v1	OID20063	HEBP1	Cardiometabolic	HEBP1	Q9NRV9	12	12974870	13000265	1:1	0.795555	10.5276	0	0.005416
HEG1:Q9ULI3:OID30579:v1	OID30579	HEG1	Inflammation_II	HEG1	Q9ULI3	3	124965710	125055997	1:10	0.00053197	4.65384	0	0.004035
HEPACAM2:A8MVW5:OID31151:v1	OID31151	HEPACAM2	Neurology_II	HEPACAM2	A8MVW5	7	93188534	93226469	1:1	0.00053197	5.74905	0	0.003201
HEPH:Q9BQS7:OID30337:v1	OID30337	HEPH	Cardiometabolic_II	HEPH	Q9BQS7	X	66162671	66268867	1:10	0.000652092	4.40349	0	0.006612
HEXIM1:O94992:OID20589:v1	OID20589	HEXIM1	Inflammation	HEXIM1	O94992	17	45148475	45152099	1:1	0.000137306	6.94613	0	0.10495
HGF:P14210:OID20656:v1	OID20656	HGF	Inflammation	HGF	P14210	7	81699010	81770438	1:1	0.000120143	3.64287	0	0.014603
HGFAC:Q04756:OID30718:v1	OID30718	HGFAC	Inflammation_II	HGFAC	Q04756	4	3441968	3449486	1:1000	0.000669252	4.11638	0.00749906	0.003902
HGS:O14964:OID21175:v1	OID21175	HGS	Oncology	HGS	O14964	17	81683326	81703138	1:1	0.00494268	10.1718	0	0.072502
HHEX:Q03014:OID31107:v1	OID31107	HHEX	Neurology_II	HHEX	Q03014	10	92689955	92695647	1:1	0.000686412	8.67931	0	0.052618
HIF1A:Q16665:OID30425:v1	OID30425	HIF1A	Inflammation_II	HIF1A	Q16665	14	61695513	61748259	1:1	0.786388	8.65224	0	0.001729
HIP1:O00291:OID30071:v1	OID30071	HIP1	Cardiometabolic_II	HIP1	O00291	7	75533298	75738962	1:1	0.667227	5.4985	0	0.004411
HIP1R:O75146:OID31141:v1	OID31141	HIP1R	Neurology_II	HIP1R	O75146	12	122834453	122862961	1:1	0.00123554	8.82966	0.00151011	0.026411
HJV:Q6ZVN8:OID31006:v1	OID31006	HJV	Neurology_II	HJV	Q6ZVN8	1	146017468	146036746	1:1	0.00336342	7.62028	0	0.003567
HK2:P52789:OID20065:v1	OID20065	HK2	Cardiometabolic	HK2	P52789	2	74834127	74893359	1:1	0.966552	9.54484	0	0.007213
HLA-A:P04439:OID31048:v1	OID31048	HLA-A	Neurology_II	HLA-A	P04439	6	29941260	29945884	1:1	0.000274565	4.59984	0	0.001596
HLA-DRA:P01903:OID20520:v1	OID20520	HLA-DRA	Inflammation	HLA-DRA	P01903	6	32439878	32445046	1:1	0.401466	9.20196	0.00302073	0.0062
HLA-E:P13747:OID20532:v1	OID20532	HLA-E	Inflammation	HLA-E	P13747	6	30489509	30494194	1:1	0.00173349	5.74905	0	0.007617
HMBS:P08397:OID21385:v1	OID21385	HMBS	Oncology	HMBS	P08397	11	119084866	119093834	1:1	0.000446214	3.15231	0	0.047392
HMCN2:Q8NDA2:OID30592:v1	OID30592	HMCN2	Inflammation_II	HMCN2	Q8NDA2	9	130265760	130434123	1:10	0.000720733	4.95825	0.00149295	0.006183
HMGCL:P35914:OID30214:v1	OID30214	HMGCL	Cardiometabolic_II	HMGCL	P35914	1	23801885	23838620	1:1	0.173645	7.97724	0	0.036955
HMGCS1:Q01581:OID30157:v1	OID30157	HMGCS1	Cardiometabolic_II	HMGCS1	Q01581	5	43287470	43313512	1:1	0.832807	8.9184	0	0.004641
HMMR:O75330:OID31175:v1	OID31175	HMMR	Oncology_II	HMMR	O75330	5	163460203	163491941	1:1	0.773158	7.99694	0.00151011	0.003001
HMOX1:P09601:OID20217:v1	OID20217	HMOX1	Cardiometabolic	HMOX1	P09601	22	35380361	35394214	1:10	0.000257422	6.96335	0.0104685	0.004943
HMOX2:P30519:OID20887:v1	OID20887	HMOX2	Neurology	HMOX2	P30519	16	4474690	4510347	1:1	0.0031235	9.46096	0	0.025707
HNF1A:P20823:OID30919:v1	OID30919	HNF1A	Neurology_II	HNF1A	P20823	12	120978543	121002512	1:1	0.901105	6.80841	0	0.003293
HNMT:P50135:OID20975:v1	OID20975	HNMT	Neurology	HNMT	P50135	2	137964020	138016364	1:1	0.000102972	5.24308	0.0044793	0.011268
HNRNPK:P61978:OID20051:v1	OID20051	HNRNPK	Cardiometabolic	HNRNPK	P61978	9	83968083	83980616	1:1	0.0461301	11.4227	0.0029861	0.07601
HNRNPUL1:Q9BUJ2:OID31037:v1	OID31037	HNRNPUL1	Neurology_II	HNRNPUL1	Q9BUJ2	19	41262496	41307787	1:1	0.000480489	5.50832	0	0.07166
HPCAL1:P37235:OID20615:v1	OID20615	HPCAL1	Inflammation	HPCAL1	P37235	2	10302889	10427617	1:1	0.000240286	4.53112	0	0.073988
HPGDS:O60760:OID21266:v1	OID21266	HPGDS	Oncology	HPGDS	O60760	4	94298535	94342876	1:1	0.00166472	7.46523	0	0.0034
HPSE:Q9Y251:OID30409:v1	OID30409	HPSE	Cardiometabolic_II	HPSE	Q9Y251	4	83292461	83335153	1:100	0.00054913	9.36228	0.0135052	0.02933
HRAS:P01112:OID31263:v1	OID31263	HRAS	Oncology_II	HRAS	P01112	11	532242	537321	1:1	0.530134	7.05436	0.00149295	0.002743
HRC:P23327:OID30211:v1	OID30211	HRC	Cardiometabolic_II	HRC	P23327	19	49151198	49155396	1:1	0.000600611	5.31675	0	0.005111
HRG:P04196:OID30770:v1	OID30770	HRG	Inflammation_II	HRG	P04196	3	186660216	186678234	1:100000	0.000686412	8.66206	0.004496	0.004453
HS1BP3:Q53T59:OID30243:v1	OID30243	HS1BP3	Cardiometabolic_II	HS1BP3	Q53T59	2	20560448	20651130	1:1	0.000326046	7.79259	0	0.071112
HS3ST3B1:Q9Y662:OID21303:v1	OID21303	HS3ST3B1	Oncology	HS3ST3B1	Q9Y662	17	14301081	14349404	1:1	0.000343242	7.54645	0	0.013362
HS6ST1:O60243:OID21441:v1	OID21441	HS6ST1	Oncology	HS6ST1	O60243	2	128236716	128318868	1:1	0.000755131	6.3929	0	0.006202
HS6ST2:Q96MM7:OID30481:v1	OID30481	HS6ST2	Inflammation_II	HS6ST2	Q96MM7	X	132626015	132961395	1:1	0.000394687	6.00458	0	0.007343
HSBP1:O75506:OID30232:v1	OID30232	HSBP1	Cardiometabolic_II	HSBP1	O75506	16	83719311	83819737	1:1	0.0011669	8.52899	0	0.035313
HSD11B1:P28845:OID20575:v1	OID20575	HSD11B1	Inflammation	HSD11B1	P28845	1	209686178	209734949	1:1	0.000240286	6.32162	0	0.004357
HSD17B14:Q9BPX1:OID31098:v1	OID31098	HSD17B14	Neurology_II	HSD17B14	Q9BPX1	19	48813018	48836510	1:1	0.0795209	4.82813	0	0.00241
HSD17B3:P37058:OID30145:v1	OID30145	HSD17B3	Cardiometabolic_II	HSD17B3	P37058	9	96235306	96302176	1:1	0.706919	9.7472	0	0.011079
HSDL2:Q6YN16:OID30256:v1	OID30256	HSDL2	Cardiometabolic_II	HSDL2	Q6YN16	9	112380080	112472405	1:1	0.00144147	7.74336	0	0.02076
HSP90B1:P14625:OID20829:v1	OID20829	HSP90B1	Neurology	HSP90B1	P14625	12	103930107	103953931	1:1	0.80854	6.68793	0.00449646	0.002708
HSPA1A:P0DMV8:OID20718:v1	OID20718	HSPA1A	Inflammation	HSPA1A	P0DMV8	6	31815543	31817946	1:10	0.00169916	7.69412	0.00151037	0.079841
HSPA2:P54652:OID31424:v1	OID31424	HSPA2	Oncology_II	HSPA2	P54652	14	64535905	64546173	1:1	0.116965	9.22415	0	0.015224
HSPB1:P04792:OID20230:v1	OID20230	HSPB1	Cardiometabolic	HSPB1	P04792	7	76302673	76304295	1:10	0.000394714	6.76661	0.0179852	0.066673
HSPB6:O14558:OID21408:v1	OID21408	HSPB6	Oncology	HSPB6	O14558	19	35754566	35758079	1:1	0.00041189	3.63305	0	0.006164
HSPG2:P98160:OID20383:v1	OID20383	HSPG2	Cardiometabolic	HSPG2	P98160	1	21822244	21937310	1:1000	0.000240261	4.19244	0.0119444	0.002735
HTR1A:P08908:OID30824:v1	OID30824	HTR1A	Neurology_II	HTR1A	P08908	5	63957874	63962507	1:1	0.540979	7.64982	0	0.001847
HTR1B:P28222:OID30866:v1	OID30866	HTR1B	Neurology_II	HTR1B	P28222	6	77460924	77463491	1:1	0.770206	7.84429	0	0.002922
HTRA2:O43464:OID21471:v1	OID21471	HTRA2	Oncology	HTRA2	O43464	2	74529725	74533332	1:10	0.000377566	8.63495	0	0.068484
HYAL1:Q12794:OID20357:v1	OID20357	HYAL1	Cardiometabolic	HYAL1	Q12794	3	50299890	50312381	1:1000	0.00034323	5.27991	0.01052	0.01051
HYOU1:Q9Y4L1:OID20300:v1	OID20300	HYOU1	Cardiometabolic	HYOU1	Q9Y4L1	11	119044188	119057227	1:100	0.000411876	4.47467	0	0.004295
ICA1:Q05084:OID20484:v1	OID20484	ICA1	Inflammation	ICA1	Q05084	7	8113184	8262687	1:1	0.0731841	11.1456	0	0.092198
ICAM1:P05362:OID20411:v1	OID20411	ICAM1	Cardiometabolic	ICAM1	P05362	19	10271093	10286615	1:1000	0.000223099	4.96807	0.00897546	0.006188
ICAM2:P13598:OID20248:v1	OID20248	ICAM2	Cardiometabolic	ICAM2	P13598	17	64002594	64020634	1:100	0.000291745	4.84777	0	0.003588
ICAM3:P32942:OID20277:v1	OID20277	ICAM3	Cardiometabolic	ICAM3	P32942	19	10333776	10339661	1:100	0.000274584	3.5889	0	0.00482
ICAM4:Q14773:OID20578:v1	OID20578	ICAM4	Inflammation	ICAM4	Q14773	19	10286955	10288522	1:1	0.000137306	5.11539	0	0.005723
ICAM5:Q9UMF0:OID20145:v1	OID20145	ICAM5	Cardiometabolic	ICAM5	Q9UMF0	19	10289952	10296778	1:10	0.00046336	5.76871	0	0.005626
ICOSLG:O75144:OID21351:v1	OID21351	ICOSLG	Oncology	ICOSLG	O75144	21	44217014	44240966	1:1	0.000171621	4.85514	0	0.003092
ID4:P47928:OID31284:v1	OID31284	ID4	Oncology_II	ID4	P47928	6	19837370	19842197	1:1	0.898239	6.60186	0	0.007545
IDI2:Q9BXS1:OID20823:v1	OID20823	IDI2	Neurology	IDI2	Q9BXS1	10	1018910	1025859	1:1	0.822407	7.4357	0	0.003329
IDO1:P14902:OID30230:v1	OID30230	IDO1	Cardiometabolic_II	IDO1	P14902	8	39902275	39928790	1:1	0.00056629	7.79751	0	0.009317
IDO1:P14902:OID30563:v1	OID30563	IDO1	Inflammation_II	IDO1	P14902	8	39902275	39928790	1:1	0.000840855	8.45015	0	0.008762
IDO1:P14902:OID31050:v1	OID31050	IDO1	Neurology_II	IDO1	P14902	8	39902275	39928790	1:1	0.00113258	8.41812	0	0.010514
IDO1:P14902:OID31474:v1	OID31474	IDO1	Oncology_II	IDO1	P14902	8	39902275	39928790	1:1	0.000772214	8.46	0	0.009515
IDS:P22304:OID20619:v1	OID20619	IDS	Inflammation	IDS	P22304	X	149476988	149521096	1:1	0.000463408	2.3603	0	0.005158
IDUA:P35475:OID21468:v1	OID21468	IDUA	Oncology	IDUA	P35475	4	986997	1004564	1:1	0.000291755	5.21852	0	0.004928
IFI30:P13284:OID31505:v1	OID31505	IFI30	Oncology_II	IFI30	P13284	19	18173162	18178117	1:1	0.000634932	4.4673	0.0209356	0.015659
IFIT1:P09914:OID31310:v1	OID31310	IFIT1	Oncology_II	IFIT1	P09914	10	89392546	89406487	1:1	0.868603	8.05604	0	0.006204
IFIT3:O14879:OID31283:v1	OID31283	IFIT3	Oncology_II	IFIT3	O14879	10	89327307	89377473	1:1	0.446563	7.11093	0	0.028837
IFNAR1:P17181:OID31491:v1	OID31491	IFNAR1	Oncology_II	IFNAR1	P17181	21	33324387	33359864	1:1	0.000600611	5.20133	0	0.00346
IFNG:P01579:OID20495:v1	OID20495	IFNG	Inflammation	IFNG	P01579	12	68154768	68159740	1:1	0.0815255	22.4183	0	0.002225
IFNGR1:P15260:OID20678:v1	OID20678	IFNGR1	Inflammation	IFNGR1	P15260	6	137197485	137219449	1:10	0.000223122	4.20717	0	0.003584
IFNGR2:P38484:OID20941:v1	OID20941	IFNGR2	Neurology	IFNGR2	P38484	21	33403413	33479348	1:1	0.000205945	5.63359	0	0.004443
IFNL1:Q8IU54:OID20795:v1	OID20795	IFNL1	Neurology	IFNL1	Q8IU54	19	39296407	39298673	1:1	0.784599	10.6264	0	0.002786
IFNL2:Q8IZJ0:OID30791:v1	OID30791	IFNL2	Neurology_II	IFNL2	Q8IZJ0	19	39268396	39270188	1:1	0.80499	9.46589	0	0.001961
IFNLR1:Q8IU57:OID20506:v1	OID20506	IFNLR1	Inflammation	IFNLR1	Q8IU57	1	24154168	24187959	1:1	0.000326102	6.78628	0	0.004178
IFNW1:P05000:OID30129:v1	OID30129	IFNW1	Cardiometabolic_II	IFNW1	P05000	9	21140632	21141832	1:1	0.704259	5.84733	0	0.004427
IFT20:Q8IY31:OID30962:v1	OID30962	IFT20	Neurology_II	IFT20	Q8IY31	17	28328325	28335489	1:1	0.443594	8.56349	0	0.022214
IGBP1:P78318:OID31059:v1	OID31059	IGBP1	Neurology_II	IGBP1	P78318	X	70133447	70166324	1:1	0.000806535	7.41848	0	0.074189
IGDCC3:Q8IVU1:OID30862:v1	OID30862	IGDCC3	Neurology_II	IGDCC3	Q8IVU1	15	65327127	65378002	1:1	0.982685	3.28988	0	0.005256
IGDCC4:Q8TDY8:OID30402:v1	OID30402	IGDCC4	Cardiometabolic_II	IGDCC4	Q8TDY8	15	65381484	65422947	1:100	0.000875176	5.54271	0	0.006734
IGF1R:P08069:OID21274:v1	OID21274	IGF1R	Oncology	IGF1R	P08069	15	98648539	98964530	1:1	0.000102972	4.11638	0	0.002948
IGF2BP3:O00425:OID30112:v1	OID30112	IGF2BP3	Cardiometabolic_II	IGF2BP3	O00425	7	23310209	23470491	1:1	0.889299	7.83937	0	0.003222
IGF2R:P11717:OID21146:v1	OID21146	IGF2R	Neurology	IGF2R	P11717	6	159969082	160113507	1:100	0.000154459	5.19396	0	0.003921
IGFBP1:P08833:OID20246:v1	OID20246	IGFBP1	Cardiometabolic	IGFBP1	P08833	7	45888360	45893660	1:100	0.000274584	3.8612	0.00149305	0.003921
IGFBP2:P18065:OID20325:v1	OID20325	IGFBP2	Cardiometabolic	IGFBP2	P18065	2	216632828	216664436	1:100	0.000291745	5.60412	0.00149305	0.004387
IGFBP3:P17936:OID20398:v1	OID20398	IGFBP3	Cardiometabolic	IGFBP3	P17936	7	45912245	45921874	1:1000	0.000308907	4.48203	0.00149305	0.003368
IGFBP4:P22692:OID21158:v1	OID21158	IGFBP4	Neurology	IGFBP4	P22692	17	40443450	40457725	1:100	0.000308917	7.36434	0.0146736	0.007957
IGFBP6:P24592:OID20413:v1	OID20413	IGFBP6	Cardiometabolic	IGFBP6	P24592	12	53097436	53102345	1:1000	0.000274584	4.3495	0.0089583	0.001948
IGFBP7:Q16270:OID20236:v1	OID20236	IGFBP7	Cardiometabolic	IGFBP7	Q16270	4	57030773	57110385	1:100	0.000223099	5.90875	0	0.004033
IGFBPL1:Q8WX77:OID20155:v1	OID20155	IGFBPL1	Cardiometabolic	IGFBPL1	Q8WX77	9	38406528	38424454	1:10	0.00034323	6.95351	0	0.002252
IGFL4:Q6B9Z1:OID30500:v1	OID30500	IGFL4	Inflammation_II	IGFL4	Q6B9Z1	19	46039182	46077118	1:1	0.690668	7.35696	0	0.002739
IGHMBP2:P38935:OID30123:v1	OID30123	IGHMBP2	Cardiometabolic_II	IGHMBP2	P38935	11	68903863	68940602	1:1	0.538199	8.6941	0	0.016125
IGLC2:P0DOY2:OID30740:v1	OID30740	IGLC2	Inflammation_II	IGLC2	P0DOY2	22	22900976	22901437	1:100000	0.0965954	4.13601	0.00149295	0.011301
IGLON5:A6NGN9:OID31169:v1	OID31169	IGLON5	Oncology_II	IGLON5	A6NGN9	19	51311644	51330891	1:1	0.491111	6.33882	0	0.001343
IGSF21:Q96ID5:OID30210:v1	OID30210	IGSF21	Cardiometabolic_II	IGSF21	Q96ID5	1	18107798	18378483	1:1	0.000446168	5.36832	0	0.004301
IGSF3:O75054:OID21312:v1	OID21312	IGSF3	Oncology	IGSF3	O75054	1	116574399	116667755	1:1	0.00041189	4.93124	0	0.003119
IGSF8:Q969P0:OID20167:v1	OID20167	IGSF8	Cardiometabolic	IGSF8	Q969P0	1	160091340	160098943	1:10	0.000223099	5.82276	0	0.013344
IGSF9:Q9P2J2:OID30330:v1	OID30330	IGSF9	Cardiometabolic_II	IGSF9	Q9P2J2	1	159927039	159945613	1:10	0.00102962	6.3634	0	0.003516
IKBKG:Q9Y6K9:OID20544:v1	OID20544	IKBKG	Inflammation	IKBKG	Q9Y6K9	X	154541199	154565046	1:1	0.000308939	5.87927	0	0.133331
IKZF2:Q9UKS7:OID21213:v1	OID21213	IKZF2	Oncology	IKZF2	Q9UKS7	2	212999691	213152427	1:1	0.854843	8.41566	0	0.00376
IL10:P22301:OID20431:v1	OID20431	IL10	Inflammation	IL10	P22301	1	206767602	206774541	1:1	0.094089	16.3681	0	0.002229
IL10RA:Q13651:OID20420:v1	OID20420	IL10RA	Inflammation	IL10RA	Q13651	11	117986370	118003037	1:1	0.284103	8.26292	0	0.001723
IL10RB:Q08334:OID20696:v1	OID20696	IL10RB	Inflammation	IL10RB	Q08334	21	33266367	33310187	1:10	0.000223122	4.66366	0	0.003847
IL11:P20809:OID20455:v1	OID20455	IL11	Inflammation	IL11	P20809	19	55364382	55370463	1:1	0.84021	7.69166	0	0.00412
IL12A_IL12B:P29459_P29460:OID21327:v1	OID21327	IL12A_IL12B	Oncology	IL12A;IL12B	P29459;P29460	3;5	159988835;159314780	159996019;159330487	1:1	0.000480538	6.44206	0	0.004705
IL12B:P29460:OID20666:v1	OID20666	IL12B	Inflammation	IL12B	P29460	5	159314780	159330487	1:1	0.000223122	3.2823	0	0.004212
IL12RB1:P42701:OID20486:v1	OID20486	IL12RB1	Inflammation	IL12RB1	P42701	19	18058995	18098944	1:1	0.201428	10.6585	0	0.004267
IL12RB2:Q99665:OID30422:v1	OID30422	IL12RB2	Inflammation_II	IL12RB2	Q99665	1	67307364	67398724	1:1	0.868157	5.88664	0	0.004059
IL13:P35225:OID20430:v1	OID20430	IL13	Inflammation	IL13	P35225	5	132656263	132661110	1:1	0.733094	7.60305	0	0.00425
IL13RA1:P78552:OID21504:v1	OID21504	IL13RA1	Oncology	IL13RA1	P78552	X	118727133	118794535	1:10	0.000308917	4.75694	0.0150168	0.003521
IL13RA2:Q14627:OID30841:v1	OID30841	IL13RA2	Neurology_II	IL13RA2	Q14627	X	115003975	115019977	1:1	0.970827	7.80982	0	0.009008
IL15:P40933:OID20562:v1	OID20562	IL15	Inflammation	IL15	P40933	4	141636583	141733987	1:1	0.000274612	6.42977	0	0.003844
IL15RA:Q13261:OID20498:v1	OID20498	IL15RA	Inflammation	IL15RA	Q13261	10	5943639	5978187	1:1	0.573665	9.55471	0	0.001842
IL16:Q14005:OID20633:v1	OID20633	IL16	Inflammation	IL16	Q14005	15	81159575	81314058	1:1	0.000188796	5.10802	0	0.027709
IL17A:Q16552:OID20469:v1	OID20469	IL17A	Inflammation	IL17A	Q16552	6	52186375	52190638	1:1	0.590107	7.94524	0.00151037	0.004262
IL17C:Q9P0M4:OID20477:v1	OID20477	IL17C	Inflammation	IL17C	Q9P0M4	16	88638572	88640468	1:1	0.00978306	8.20381	0	0.014993
IL17D:Q8TAD2:OID20481:v1	OID20481	IL17D	Inflammation	IL17D	Q8TAD2	13	20702127	20723098	1:1	0.000326102	7.31513	0	0.003205
IL17F:Q96PD4:OID20456:v1	OID20456	IL17F	Inflammation	IL17F	Q96PD4	6	52236681	52244500	1:1	0.583379	8.01172	0	0.002131
IL17RA:Q96F46:OID21089:v1	OID21089	IL17RA	Neurology	IL17RA	Q96F46	22	17084954	17115694	1:100	0.000326079	5.60166	0	0.006037
IL17RB:Q9NRM6:OID20585:v1	OID20585	IL17RB	Inflammation	IL17RB	Q9NRM6	3	53846568	53865794	1:1	0.000308939	5.26763	0.0119971	0.003645
IL18:Q14116:OID20694:v1	OID20694	IL18	Inflammation	IL18	Q14116	11	112143253	112164096	1:10	0.000137306	5.46657	0.00751751	0.016303
IL18BP:O95998:OID20348:v1	OID20348	IL18BP	Cardiometabolic	IL18BP	O95998	11	71998613	72005715	1:1000	0.000240261	5.51815	0.00149305	0.003898
IL18R1:Q13478:OID20652:v1	OID20652	IL18R1	Inflammation	IL18R1	Q13478	2	102311529	102398777	1:1	0.00010298	2.84087	0	0.004361
IL18RAP:O95256:OID20900:v1	OID20900	IL18RAP	Neurology	IL18RAP	O95256	2	102418689	102452565	1:1	0.00188783	6.09305	0.00598957	0.002819
IL19:Q9UHD0:OID20158:v1	OID20158	IL19	Cardiometabolic	IL19	Q9UHD0	1	206770764	206842981	1:10	0.0032092	6.12254	0.0254677	0.002768
IL1A:P01583:OID20488:v1	OID20488	IL1A	Inflammation	IL1A	P01583	2	112773925	112784493	1:1	0.929236	7.80499	0	0.002333
IL1B:P01584:OID20427:v1	OID20427	IL1B	Inflammation	IL1B	P01584	2	112829751	112836816	1:1	0.211125	10.4139	0.00449677	0.048236
IL1R1:P14778:OID21116:v1	OID21116	IL1R1	Neurology	IL1R1	P14778	2	102064544	102179874	1:100	0.000257431	4.35195	0.0014931	0.00479
IL1R2:P27930:OID20757:v1	OID20757	IL1R2	Inflammation	IL1R2	P27930	2	101991960	102028544	1:10	0.000120143	3.83667	0.00598998	0.003753
IL1RAP:Q9NPH3:OID21126:v1	OID21126	IL1RAP	Neurology	IL1RAP	Q9NPH3	3	190514051	190659750	1:100	0.000308917	5.14731	0	0.004206
IL1RL1:Q01638:OID20250:v1	OID20250	IL1RL1	Cardiometabolic	IL1RL1	Q01638	2	102311502	102352037	1:100	0.000566329	3.47361	0.0029861	0.005049
IL1RL2:Q9HB29:OID20487:v1	OID20487	IL1RL2	Inflammation	IL1RL2	Q9HB29	2	102187006	102240002	1:1	0.000154469	7.16259	0	0.00543
IL1RN:P18510:OID20700:v1	OID20700	IL1RN	Inflammation	IL1RN	P18510	2	113107214	113134016	1:10	0.00259165	4.8846	0.00600714	0.011562
IL2:P60568:OID20419:v1	OID20419	IL2	Inflammation	IL2	P60568	4	122451470	122456725	1:1	0.970359	5.86698	0	0.006246
IL20:Q9NYY1:OID20453:v1	OID20453	IL20	Inflammation	IL20	Q9NYY1	1	206865623	206869223	1:1	0.697583	8.359	0	0.002667
IL20RA:Q9UHF4:OID20422:v1	OID20422	IL20RA	Inflammation	IL20RA	Q9UHF4	6	136999971	137045180	1:1	0.470925	8.56596	0	0.003104
IL20RB:Q6UXL0:OID30461:v1	OID30461	IL20RB	Inflammation_II	IL20RB	Q6UXL0	3	136946230	137011085	1:1	0.985929	9.03253	0	0.002883
IL21R:Q9HBE5:OID30441:v1	OID30441	IL21R	Inflammation_II	IL21R	Q9HBE5	16	27402174	27452042	1:1	0.853091	5.89401	0	0.002235
IL22:Q9GZX6:OID31407:v1	OID31407	IL22	Oncology_II	IL22	Q9GZX6	12	68248242	68253604	1:1	0.00746474	7.38403	0	0.003271
IL22RA1:Q8N6P7:OID20449:v1	OID20449	IL22RA1	Inflammation	IL22RA1	Q8N6P7	1	24119771	24143140	1:1	0.232493	10.12	0	0.003896
IL24:Q13007:OID20440:v1	OID20440	IL24	Inflammation	IL24	Q13007	1	206897443	206904139	1:1	0.9303	9.8163	0	0.004031
IL25:Q9H293:OID31243:v1	OID31243	IL25	Oncology_II	IL25	Q9H293	14	23372809	23376403	1:1	0.829375	8.02649	0.00298589	0.003668
IL2RA:P01589:OID20267:v1	OID20267	IL2RA	Cardiometabolic	IL2RA	P01589	10	6010689	6062370	1:100	0.000858074	4.33968	0.0180367	0.003097
IL2RB:P14784:OID20450:v1	OID20450	IL2RB	Inflammation	IL2RB	P14784	22	37125843	37175054	1:1	0.785579	9.03675	0	0.002828
IL2RG:P31785:OID31361:v1	OID31361	IL2RG	Oncology_II	IL2RG	P31785	X	71107404	71112108	1:1	0.257216	7.62028	0	0.002378
IL3:P08700:OID31229:v1	OID31229	IL3	Oncology_II	IL3	P08700	5	132060655	132063204	1:1	0.974757	12.463	0	0.002835
IL31:Q6EBC2:OID30487:v1	OID30487	IL31	Inflammation_II	IL31	Q6EBC2	12	122172029	122174221	1:1	0.871933	8.03634	0	0.003791
IL31RA:Q8NI17:OID30475:v1	OID30475	IL31RA	Inflammation_II	IL31RA	Q8NI17	5	55851357	55922854	1:1	0.239077	7.86399	0.00300305	0.003907
IL32:P24001:OID20605:v1	OID20605	IL32	Inflammation	IL32	P24001	16	3065297	3082192	1:1	0.000223122	6.76169	0	0.003421
IL33:O95760:OID20428:v1	OID20428	IL33	Inflammation	IL33	O95760	9	6215786	6257983	1:1	0.879033	7.74089	0	0.004168
IL34:Q6ZMJ4:OID20809:v1	OID20809	IL34	Neurology	IL34	Q6ZMJ4	16	70579895	70660682	1:1	0.37978	9.20689	0.00151026	0.002038
IL36A:Q9UHA7:OID30472:v1	OID30472	IL36A	Inflammation_II	IL36A	Q9UHA7	2	113005459	113008044	1:1	0.928356	5.84733	0	0.003298
IL36G:Q9NZH8:OID30551:v1	OID30551	IL36G	Inflammation_II	IL36G	Q9NZH8	2	112973203	112985658	1:1	0.531094	9.22662	0.00300305	0.003152
IL3RA:P26951:OID20461:v1	OID20461	IL3RA	Inflammation	IL3RA	P26951	X	1336616	1382689	1:1	0.306913	8.42551	0	0.003755
IL4:P05112:OID20426:v1	OID20426	IL4	Inflammation	IL4	P05112	5	132673986	132682678	1:1	0.899818	11.5341	0	0.00317
IL4R:P24394:OID20576:v1	OID20576	IL4R	Inflammation	IL4R	P24394	16	27313668	27364778	1:1	0.000188796	7.44309	0	0.018123
IL5:P05113:OID20472:v1	OID20472	IL5	Inflammation	IL5	P05113	5	132541445	132556838	1:1	0.71842	12.5646	0	0.002362
IL5RA:Q01344:OID20601:v1	OID20601	IL5RA	Inflammation	IL5RA	Q01344	3	3066324	3126613	1:1	0.000154469	5.20379	0	0.0042
IL6:P05231:OID20101:v1	OID20101	IL6	Cardiometabolic	IL6	P05231	7	22725884	22732002	1:1	0.00495967	11.8534	0	0.005916
IL6:P05231:OID20563:v1	OID20563	IL6	Inflammation	IL6	P05231	7	22725884	22732002	1:1	0.0187251	13.5251	0	0.005424
IL6:P05231:OID20911:v1	OID20911	IL6	Neurology	IL6	P05231	7	22725884	22732002	1:1	0.000943914	8.81487	0	0.006104
IL6:P05231:OID21276:v1	OID21276	IL6	Oncology	IL6	P05231	7	22725884	22732002	1:1	0.000617835	7.63997	0	0.006337
IL6R:P08887:OID20385:v1	OID20385	IL6R	Cardiometabolic	IL6R	P08887	1	154405193	154469450	1:1000	0.000240261	5.32166	0.0119787	0.004394
IL6ST:P40189:OID20147:v1	OID20147	IL6ST	Cardiometabolic	IL6ST	P40189	5	55935095	55995022	1:10	0.000411876	5.59675	0	0.00765
IL7:P13232:OID20535:v1	OID20535	IL7	Inflammation	IL7	P13232	8	78675743	78805523	1:1	0.00173349	6.60432	0	0.04245
IL7R:P16871:OID21136:v1	OID21136	IL7R	Neurology	IL7R	P16871	5	35852695	35879603	1:100	0.000223107	7.28315	0	0.004731
IL9:P15248:OID31298:v1	OID31298	IL9	Oncology_II	IL9	P15248	5	135892246	135895841	1:1	0.893932	7.33728	0	0.002347
ILKAP:Q9H0C8:OID20855:v1	OID20855	ILKAP	Neurology	ILKAP	Q9H0C8	2	238170402	238203708	1:1	0.1455	10.7253	0.00151026	0.06378
IMMT:Q16891:OID31397:v1	OID31397	IMMT	Oncology_II	IMMT	Q16891	2	86143932	86195472	1:1	0.00193912	8.25307	0	0.013224
IMPA1:P29218:OID20907:v1	OID20907	IMPA1	Neurology	IMPA1	P29218	8	81656914	81686331	1:1	0.0145191	8.61277	0	0.070642
IMPACT:Q9P2X3:OID31112:v1	OID31112	IMPACT	Neurology_II	IMPACT	Q9P2X3	18	24426634	24453531	1:1	0.000446168	6.00704	0	0.092164
IMPG1:Q17R60:OID30814:v1	OID30814	IMPG1	Neurology_II	IMPG1	Q17R60	6	75921114	76072678	1:1	0.607303	6.46665	0	0.004041
ING1:Q9UK53:OID20853:v1	OID20853	ING1	Neurology	ING1	Q9UK53	13	110712736	110723339	1:1	0.221391	10.1792	0.0014931	0.068176
INHBB:P09529:OID30625:v1	OID30625	INHBB	Inflammation_II	INHBB	P09529	2	120346136	120351803	1:10	0.0134194	6.95351	0	0.007219
INHBC:P55103:OID21093:v1	OID21093	INHBC	Neurology	INHBC	P55103	12	57434784	57452062	1:100	0.000257431	5.96035	0	0.005483
INPP1:P49441:OID21345:v1	OID21345	INPP1	Oncology	INPP1	P49441	2	190343570	190371665	1:1	0.000566349	8.09052	0	0.054623
INPP5D:Q92835:OID30259:v1	OID30259	INPP5D	Cardiometabolic_II	INPP5D	Q92835	2	233059967	233207903	1:1	0.000377527	6.29949	0	0.098327
INPP5J:Q15735:OID30975:v1	OID30975	INPP5J	Neurology_II	INPP5J	Q15735	22	31122731	31134697	1:1	0.117153	8.04127	0	0.012358
INPPL1:O15357:OID21314:v1	OID21314	INPPL1	Oncology	INPPL1	O15357	11	72223701	72239147	1:1	0.000634997	7.88614	0	0.123601
INSL3:P51460:OID31129:v1	OID31129	INSL3	Neurology_II	INSL3	P51460	19	17816512	17821574	1:1	0.399389	5.7294	0	0.018281
INSL4:Q14641:OID31370:v1	OID31370	INSL4	Oncology_II	INSL4	Q14641	9	5231419	5235304	1:1	0.211364	7.28807	0	0.002339
INSL5:Q9Y5Q6:OID31448:v1	OID31448	INSL5	Oncology_II	INSL5	Q9Y5Q6	1	66797740	66801276	1:1	0.00140715	5.18905	0	0.003266
INSR:P06213:OID30566:v1	OID30566	INSR	Inflammation_II	INSR	P06213	19	7112255	7294414	1:1	0.0743385	6.0439	0	0.003151
IPCEF1:Q8WWN9:OID20977:v1	OID20977	IPCEF1	Neurology	IPCEF1	Q8WWN9	6	154154496	154356803	1:1	0.000360404	7.87137	0.0014931	0.076958
IQGAP2:Q13576:OID21361:v1	OID21361	IQGAP2	Oncology	IQGAP2	Q13576	5	76403285	76708132	1:1	0.00907874	12.3588	0	0.067609
IRAG2:Q12912:OID20085:v1	OID20085	IRAG2	Cardiometabolic	IRAG2	Q12912	12	25004342	25108335	1:1	0.0129741	11.3633	0	0.111152
IRAK1:P51617:OID20485:v1	OID20485	IRAK1	Inflammation	IRAK1	P51617	X	154010506	154019902	1:1	0.000532061	8.81733	0	0.108313
IRAK4:Q9NWZ3:OID20577:v1	OID20577	IRAK4	Inflammation	IRAK4	Q9NWZ3	12	43758944	43789543	1:1	0.000223122	6.5994	0	0.094865
ISLR2:Q6UXK2:OID20889:v1	OID20889	ISLR2	Neurology	ISLR2	Q6UXK2	15	74100311	74138540	1:1	0.0100741	10.5572	0.0162353	0.004047
ISM1:B1AKI9:OID20538:v1	OID20538	ISM1	Inflammation	ISM1	B1AKI9	20	13221274	13300651	1:1	0.000343265	5.03682	0	0.005648
ISM2:Q6H9L7:OID30365:v1	OID30365	ISM2	Cardiometabolic_II	ISM2	Q6H9L7	14	77474394	77498816	1:100	0.79025	11.0961	0	0.004793
IST1:P53990:OID31497:v1	OID31497	IST1	Oncology_II	IST1	P53990	16	71845996	71931199	1:1	0.0010811	10.4584	0.00597179	0.073606
ITGA11:Q9UKX5:OID20581:v1	OID20581	ITGA11	Inflammation	ITGA11	Q9UKX5	15	68296532	68432163	1:1	0.000154469	6.15449	0	0.008207
ITGA2:P17301:OID30570:v1	OID30570	ITGA2	Inflammation_II	ITGA2	P17301	5	52989340	53094779	1:10	0.000720733	6.40273	0	0.009078
ITGA5:P08648:OID21139:v1	OID21139	ITGA5	Neurology	ITGA5	P08648	12	54395261	54419266	1:100	0.000343242	5.27991	0	0.006282
ITGA6:P23229:OID20528:v1	OID20528	ITGA6	Inflammation	ITGA6	P23229	2	172427354	172506459	1:1	0.01198	8.93073	0	0.03072
ITGAL:P20701:OID30537:v1	OID30537	ITGAL	Inflammation_II	ITGAL	P20701	16	30472658	30523567	1:1	0.000875176	11.3188	0	0.02345
ITGAM:P11215:OID21071:v1	OID21071	ITGAM	Neurology	ITGAM	P11215	16	31259967	31332892	1:100	0.000343242	6.69776	0	0.010888
ITGAV:P06756:OID21416:v1	OID21416	ITGAV	Oncology	ITGAV	P06756	2	186590056	186680901	1:1	0.000600673	3.19646	0	0.003704
ITGAX:P20702:OID31325:v1	OID31325	ITGAX	Oncology_II	ITGAX	P20702	16	31355134	31382999	1:1	0.620637	10.0385	0	0.002273
ITGB1:P05556:OID20376:v1	OID20376	ITGB1	Cardiometabolic	ITGB1	P05556	10	32887273	33005792	1:1000	0.000188776	5.6557	0.00748241	0.010935
ITGB1BP1:O14713:OID21268:v1	OID21268	ITGB1BP1	Oncology	ITGB1BP1	O14713	2	9403475	9423528	1:1	0.519908	10.2311	0	0.012439
ITGB1BP2:Q9UKP3:OID20112:v1	OID20112	ITGB1BP2	Cardiometabolic	ITGB1BP2	Q9UKP3	X	71301750	71305371	1:1	0.00271152	7.28561	0	0.082248
ITGB2:P05107:OID20315:v1	OID20315	ITGB2	Cardiometabolic	ITGB2	P05107	21	44885953	44931989	1:100	0.000326068	4.00596	0.0164579	0.010495
ITGB5:P18084:OID21522:v1	OID21522	ITGB5	Oncology	ITGB5	P18084	3	124761948	124901418	1:10	0.000205945	7.96986	0	0.02429
ITGB6:P18564:OID20493:v1	OID20493	ITGB6	Inflammation	ITGB6	P18564	2	160099667	160200313	1:1	0.000429081	8.32204	0	0.002793
ITGB7:P26010:OID21393:v1	OID21393	ITGB7	Oncology	ITGB7	P26010	12	53191323	53207282	1:1	0.000257431	3.76062	0	0.004244
ITGBL1:O95965:OID30408:v1	OID30408	ITGBL1	Cardiometabolic_II	ITGBL1	O95965	13	101452593	101720856	1:100	0.000840855	6.72234	0	0.005601
ITIH1:P19827:OID30722:v1	OID30722	ITIH1	Inflammation_II	ITIH1	P19827	3	52777595	52792068	1:100000	0.362134	4.62684	0	0.006416
ITIH3:Q06033:OID20352:v1	OID20352	ITIH3	Cardiometabolic	ITIH3	Q06033	3	52794768	52809009	1:1000	0.000514845	6.84038	0.00149305	0.006424
ITIH4:Q14624:OID30762:v1	OID30762	ITIH4	Inflammation_II	ITIH4	Q14624	3	52812962	52830688	1:100000	0.000755054	5.01963	0	0.007674
ITIH5:Q86UX2:OID31430:v1	OID31430	ITIH5	Oncology_II	ITIH5	Q86UX2	10	7559270	7666998	1:1	0.814051	8.43537	0	0.001988
ITM2A:O43736:OID20504:v1	OID20504	ITM2A	Inflammation	ITM2A	O43736	X	79360384	79367667	1:1	0.000343265	11.3509	0	0.031047
ITPA:Q9BY32:OID30082:v1	OID30082	ITPA	Cardiometabolic_II	ITPA	Q9BY32	20	3208868	3223870	1:1	0.582884	6.10288	0	0.048236
ITPR1:Q14643:OID30216:v1	OID30216	ITPR1	Cardiometabolic_II	ITPR1	Q14643	3	4493345	4847506	1:1	0.0152384	9.04907	0	0.010579
ITPRIP:Q8IWB1:OID30860:v1	OID30860	ITPRIP	Neurology_II	ITPRIP	Q8IWB1	10	104309698	104338465	1:1	0.820452	7.80491	0	0.003197
IVD:P26440:OID20833:v1	OID20833	IVD	Neurology	IVD	P26440	15	40405485	40435947	1:1	0.523203	12.1903	0	0.00478
IZUMO1:Q8IYV9:OID31159:v1	OID31159	IZUMO1	Oncology_II	IZUMO1	Q8IYV9	19	48740852	48746909	1:1	0.694838	7.4357	0	0.004376
JAM2:P57087:OID21064:v1	OID21064	JAM2	Neurology	JAM2	P57087	21	25639258	25717562	1:10	0.000326079	4.45012	0	0.014456
JAM3:Q9BX67:OID30586:v1	OID30586	JAM3	Inflammation_II	JAM3	Q9BX67	11	134069071	134152001	1:10	0.000755054	9.27595	0	0.024922
JCHAIN:P01591:OID20494:v1	OID20494	JCHAIN	Inflammation	JCHAIN	P01591	4	70655541	70681817	1:1	0.274286	14.8086	0	0.002468
JMJD1C:Q15652:OID31172:v1	OID31172	JMJD1C	Oncology_II	JMJD1C	Q15652	10	63167221	63521850	1:1	0.84173	7.71628	0	0.002103
JPT2:Q9H910:OID31520:v1	OID31520	JPT2	Oncology_II	JPT2	Q9H910	16	1678256	1702280	1:1	0.000875176	6.10533	0	0.082706
JUN:P05412:OID20424:v1	OID20424	JUN	Inflammation	JUN	P05412	1	58776845	58784048	1:1	0.754583	8.41319	0	0.006907
KAZALD1:Q96I82:OID21339:v1	OID21339	KAZALD1	Oncology	KAZALD1	Q96I82	10	101061989	101068131	1:1	0.000291755	5.2971	0	0.001928
KAZN:Q674X7:OID31481:v1	OID31481	KAZN	Oncology_II	KAZN	Q674X7	1	13892792	15118043	1:1	0.00514809	6.40519	0	0.113404
KCNC4:Q03721:OID30813:v1	OID30813	KCNC4	Neurology_II	KCNC4	Q03721	1	110210314	110283100	1:1	0.722329	6.64858	0	0.002176
KCNH2:Q12809:OID30899:v1	OID30899	KCNH2	Neurology_II	KCNH2	Q12809	7	150944961	150978321	1:1	0.794711	5.18414	0	0.002166
KCNIP4:Q6PIL6:OID20813:v1	OID20813	KCNIP4	Neurology	KCNIP4	Q6PIL6	4	20728606	21948772	1:1	0.867148	7.75567	0	0.003555
KCTD5:Q9NXV2:OID31148:v1	OID31148	KCTD5	Neurology_II	KCTD5	Q9NXV2	16	2682523	2709030	1:1	0.00187047	6.39782	0.0165425	0.040834
KDM3A:Q9Y4C1:OID30426:v1	OID30426	KDM3A	Inflammation_II	KDM3A	Q9Y4C1	2	86440647	86492716	1:1	0.814995	6.68792	0	0.002625
KDR:P35968:OID21497:v1	OID21497	KDR	Oncology	KDR	P35968	4	55078481	55125595	1:10	0.000223107	4.35932	0	0.005334
KEL:P23276:OID20881:v1	OID20881	KEL	Neurology	KEL	P23276	7	142941114	142962363	1:1	0.000360404	7.36926	0	0.03126
KHDC3L:Q587J8:OID31245:v1	OID31245	KHDC3L	Oncology_II	KHDC3L	Q587J8	6	73362658	73364171	1:1	0.784261	7.35696	0	0.003234
KHK:P50053:OID30241:v1	OID30241	KHK	Cardiometabolic_II	KHK	P50053	2	27086747	27100762	1:1	0.000429008	4.58266	0	0.022636
KIAA0319:Q5VV43:OID31094:v1	OID31094	KIAA0319	Neurology_II	KIAA0319	Q5VV43	6	24544104	24646191	1:1	0.000583451	5.8719	0	0.007304
KIAA1549:Q9HCM3:OID31307:v1	OID31307	KIAA1549	Oncology_II	KIAA1549	Q9HCM3	7	138831381	138981389	1:1	0.803497	12.9144	0	0.004222
KIAA1549L:Q6ZVL6:OID31312:v1	OID31312	KIAA1549L	Oncology_II	KIAA1549L	Q6ZVL6	11	33376108	33674102	1:1	0.985328	7.66705	0	0.004063
KIAA2013:Q8IYS2:OID31392:v1	OID31392	KIAA2013	Oncology_II	KIAA2013	Q8IYS2	1	11919591	11926428	1:1	0.577479	6.01195	0	0.003644
KIF1C:O43896:OID30163:v1	OID30163	KIF1C	Cardiometabolic_II	KIF1C	O43896	17	4997950	5028401	1:1	0.0573841	6.75677	0	0.016646
KIF20B:Q96Q89:OID30816:v1	OID30816	KIF20B	Neurology_II	KIF20B	Q96Q89	10	89701590	89774939	1:1	0.56569	13.0781	0	0.003265
KIF22:Q14807:OID30175:v1	OID30175	KIF22	Cardiometabolic_II	KIF22	Q14807	16	29790727	29805385	1:1	0.0745959	12.0169	0	0.029409
KIFBP:Q96EK5:OID21320:v1	OID21320	KIFBP	Oncology	KIFBP	Q96EK5	10	68988803	69043544	1:1	0.00207661	8.9825	0	0.073003
KIR2DL2:P43627:OID31431:v1	OID31431	KIR2DL2	Oncology_II	KIR2DL2	P43627	19	54754693	54769187	1:1	0.00169887	9.17483	0	0.003341
KIR2DL3:P43628:OID21196:v1	OID21196	KIR2DL3	Oncology	KIR2DL3	P43628	19	54738513	54753052	1:1	0.00507998	8.79268	0	0.003579
KIR2DS4:P43632:OID31432:v1	OID31432	KIR2DS4	Oncology_II	KIR2DS4	P43632	19	54832676	54848569	1:1	0.342794	4.80113	0	0.004648
KIR3DL1:P43629:OID21185:v1	OID21185	KIR3DL1	Oncology	KIR3DL1	P43629	19	54816468	54830778	1:1	0.271453	11.2916	0	0.003712
KIR3DL2:P43630:OID31191:v1	OID31191	KIR3DL2	Oncology_II	KIR3DL2	P43630	19	54850443	54867207	1:1	0.350499	7.20196	0	0.000901
KIRREL1:Q96J84:OID30806:v1	OID30806	KIRREL1	Neurology_II	KIRREL1	Q96J84	1	157993273	158100262	1:1	0.796753	6.30687	0	0.002063
KIRREL2:Q6UWL6:OID20873:v1	OID20873	KIRREL2	Neurology	KIRREL2	Q6UWL6	19	35855861	35867136	1:1	0.0105547	10.7599	0	0.003504
KIT:P10721:OID20370:v1	OID20370	KIT	Cardiometabolic	KIT	P10721	4	54657267	54740783	1:1000	0.00034323	5.10557	0.00449631	0.005334
KITLG:P21583:OID20196:v1	OID20196	KITLG	Cardiometabolic	KITLG	P21583	12	88492793	88580851	1:10	0.000394714	6.08322	0	0.00385
KLB:Q86Z14:OID20888:v1	OID20888	KLB	Neurology	KLB	Q86Z14	4	39406930	39451533	1:1	0.176255	10.1867	0	0.003893
KLF4:O43474:OID30808:v1	OID30808	KLF4	Neurology_II	KLF4	O43474	9	107484852	107490482	1:1	0.0921166	10.5078	0	0.042803
KLHL41:O60662:OID30986:v1	OID30986	KLHL41	Neurology_II	KLHL41	O60662	2	169509702	169526258	1:1	0.180475	9.054	0	0.002514
KLK1:P06870:OID21499:v1	OID21499	KLK1	Oncology	KLK1	P06870	19	50819146	50823787	1:10	0.00145878	4.89933	0.0135066	0.003013
KLK10:O43240:OID21523:v1	OID21523	KLK10	Oncology	KLK10	O43240	19	51012739	51020175	1:10	0.000326079	9.35735	0.00300336	0.006667
KLK11:Q9UBX7:OID21518:v1	OID21518	KLK11	Oncology	KLK11	Q9UBX7	19	51022216	51028039	1:10	0.000429052	4.88214	0.00899293	0.00353
KLK12:Q9UKR0:OID21201:v1	OID21201	KLK12	Oncology	KLK12	Q9UKR0	19	51029092	51035230	1:1	0.333785	6.924	0	0.00317
KLK13:Q9UKR3:OID21291:v1	OID21291	KLK13	Oncology	KLK13	Q9UKR3	19	51055626	51065114	1:1	0.000514862	4.37404	0.0179687	0.00932
KLK14:Q9P0G3:OID21407:v1	OID21407	KLK14	Oncology	KLK14	Q9P0G3	19	51077495	51084245	1:1	0.000446214	6.58957	0	0.008563
KLK15:Q9H2R5:OID31427:v1	OID31427	KLK15	Oncology_II	KLK15	Q9H2R5	19	50825289	50837213	1:1	0.00787658	7.39141	0.00149295	0.001584
KLK3:P07288:OID30364:v1	OID30364	KLK3	Cardiometabolic_II	KLK3	P07288	19	50854915	50860764	1:100	0.45226	5.53288	0.00151011	0.008606
KLK4:Q9Y5K2:OID21391:v1	OID21391	KLK4	Oncology	KLK4	Q9Y5K2	19	50906351	50911395	1:1	0.000343242	3.30437	0	0.0023
KLK6:Q92876:OID21526:v1	OID21526	KLK6	Oncology	KLK6	Q92876	19	50958631	50969673	1:10	0.000257431	5.24553	0.0014931	0.024106
KLK7:P49862:OID30652:v1	OID30652	KLK7	Inflammation_II	KLK7	P49862	19	50976468	50984099	1:10	0.00715585	5.94315	0.0224972	0.009698
KLK8:O60259:OID21517:v1	OID21517	KLK8	Oncology	KLK8	O60259	19	50996007	51002711	1:10	0.000326079	4.55566	0.0344958	0.01468
KLKB1:P03952:OID30760:v1	OID30760	KLKB1	Inflammation_II	KLKB1	P03952	4	186226438	186258471	1:100000	0.000703573	4.54093	0.0165254	0.004212
KLRB1:Q12918:OID20629:v1	OID20629	KLRB1	Inflammation	KLRB1	Q12918	12	9594551	9607916	1:1	0.00010298	3.0395	0	0.003795
KLRC1:P26715:OID30855:v1	OID30855	KLRC1	Neurology_II	KLRC1	P26715	12	10442264	10454685	1:1	0.631568	8.99976	0	0.003405
KLRD1:Q13241:OID20632:v1	OID20632	KLRD1	Inflammation	KLRD1	Q13241	12	10226058	10329608	1:1	0.000154469	3.42946	0	0.003012
KLRF1:Q9NZS2:OID30464:v1	OID30464	KLRF1	Inflammation_II	KLRF1	Q9NZS2	12	9827481	9845007	1:1	0.000858016	6.27491	0	0.004403
KLRK1:P26718:OID31082:v1	OID31082	KLRK1	Neurology_II	KLRK1	P26718	12	10372353	10391874	1:1	0.000446168	6.66825	0	0.001712
KRT14:P02533:OID20800:v1	OID20800	KRT14	Neurology	KRT14	P02533	17	41582279	41586895	1:1	0.962707	19.8607	0.0313894	0.004685
KRT17:Q04695:OID30092:v1	OID30092	KRT17	Cardiometabolic_II	KRT17	Q04695	17	41619442	41624842	1:1	0.936301	12.3293	0	0.003526
KRT18:P05783:OID21296:v1	OID21296	KRT18	Oncology	KRT18	P05783	12	52948871	52952906	1:1	6.86483e-05	6.75431	0	0.0059
KRT19:P08727:OID20596:v1	OID20596	KRT19	Inflammation	KRT19	P08727	17	41523617	41528308	1:1	0.000257449	10.2015	0.00151037	0.001294
KRT5:P13647:OID20860:v1	OID20860	KRT5	Neurology	KRT5	P13647	12	52514575	52520530	1:1	0.146393	12.7357	0	0.018115
KRT6C:P48668:OID30169:v1	OID30169	KRT6C	Cardiometabolic_II	KRT6C	P48668	12	52468516	52473805	1:1	0.975152	7.68674	0	0.003978
KRT8:P05787:OID30865:v1	OID30865	KRT8	Neurology_II	KRT8	P05787	12	52897187	52949954	1:1	0.697	9.28828	0	0.004354
KYAT1:Q16773:OID20232:v1	OID20232	KYAT1	Cardiometabolic	KYAT1	Q16773	9	128832942	128882494	1:10	0.000377553	6.77644	0.00149305	0.064429
KYNU:Q16719:OID20669:v1	OID20669	KYNU	Inflammation	KYNU	Q16719	2	142877657	143055833	1:1	0.000240286	3.3289	0	0.010812
L1CAM:P32004:OID21484:v1	OID21484	L1CAM	Oncology	L1CAM	P32004	X	153861514	153886173	1:10	0.000360404	4.7373	0	0.010681
L3HYPDH:Q96EM0:OID30314:v1	OID30314	L3HYPDH	Cardiometabolic_II	L3HYPDH	Q96EM0	14	59460363	59484408	1:10	0.00149295	16.5106	0	0.041448
LACRT:Q9GZZ8:OID31367:v1	OID31367	LACRT	Oncology_II	LACRT	Q9GZZ8	12	54630811	54634895	1:1	0.0718331	6.37324	0.00302021	0.010146
LACTB2:Q53H82:OID20150:v1	OID20150	LACTB2	Cardiometabolic	LACTB2	Q53H82	8	70635318	70669185	1:10	0.000600652	6.29949	0	0.077403
LAG3:P18627:OID21315:v1	OID21315	LAG3	Oncology	LAG3	P18627	12	6772512	6778455	1:1	0.000429052	5.83259	0	0.003454
LAIR1:Q6GTX8:OID20737:v1	OID20737	LAIR1	Inflammation	LAIR1	Q6GTX8	19	54351384	54370558	1:10	0.000137306	4.00596	0.00449677	0.003128
LAIR2:Q6ISS4:OID20965:v1	OID20965	LAIR2	Neurology	LAIR2	Q6ISS4	19	54497879	54510687	1:1	0.0213668	5.75397	0	0.001838
LAMA1:P25391:OID30057:v1	OID30057	LAMA1	Cardiometabolic_II	LAMA1	P25391	18	6941742	7117797	1:1	0.93546	5.10803	0	0.003364
LAMA4:Q16363:OID20769:v1	OID20769	LAMA4	Inflammation	LAMA4	Q16363	6	112107931	112254939	1:10	0.000205959	4.49921	0	0.008138
LAMB1:P07942:OID30280:v1	OID30280	LAMB1	Cardiometabolic_II	LAMB1	P07942	7	107923799	108003213	1:1	0.00053197	5.13258	0	0.002165
LAMP1:P11279:OID30416:v1	OID30416	LAMP1	Cardiometabolic_II	LAMP1	P11279	13	113297239	113323672	1:100	0.00638364	5.90138	0.0254659	0.006519
LAMP2:P13473:OID21035:v1	OID21035	LAMP2	Neurology	LAMP2	P13473	X	120426148	120469365	1:10	0.00175053	4.65384	0.036006	0.003907
LAMP3:Q9UQV4:OID20638:v1	OID20638	LAMP3	Inflammation	LAMP3	Q9UQV4	3	183122215	183163839	1:1	0.000154469	4.01577	0.0014932	0.005616
LAMTOR5:O43504:OID31396:v1	OID31396	LAMTOR5	Oncology_II	LAMTOR5	O43504	1	110401249	110407942	1:1	0.198819	11.0516	0	0.022183
LAP3:P28838:OID20436:v1	OID20436	LAP3	Inflammation	LAP3	P28838	4	17577198	17607972	1:1	0.0571536	10.745	0	0.03584
LARP1:Q6PKG0:OID31372:v1	OID31372	LARP1	Oncology_II	LARP1	Q6PKG0	5	154682986	154817605	1:1	0.284106	7.16505	0	0.054834
LAT:O43561:OID20640:v1	OID20640	LAT	Inflammation	LAT	O43561	16	28984826	28990784	1:1	0.000205959	8.48218	0	0.051682
LAT2:Q9GZY6:OID21292:v1	OID21292	LAT2	Oncology	LAT2	Q9GZY6	7	74199652	74229834	1:1	0.000274593	10.9502	0	0.111758
LATS1:O95835:OID30523:v1	OID30523	LATS1	Inflammation_II	LATS1	O95835	6	149658153	149718105	1:1	0.0494217	10.4608	0	0.061578
LAYN:Q6UX15:OID20970:v1	OID20970	LAYN	Neurology	LAYN	Q6UX15	11	111540280	111561745	1:1	0.000137297	6.30441	0.0014931	0.004731
LBP:P18428:OID20355:v1	OID20355	LBP	Cardiometabolic	LBP	P18428	20	38346482	38377013	1:1000	0.000995366	14.7887	0.00149305	0.003399
LBR:Q14739:OID21034:v1	OID21034	LBR	Neurology	LBR	Q14739	1	225401502	225428925	1:10	0.000480538	7.12077	0	0.068102
LCAT:P04180:OID30677:v1	OID30677	LCAT	Inflammation_II	LCAT	P04180	16	67939750	67944131	1:1000	0.000720733	5.63605	0	0.006241
LCN15:Q6UWW0:OID31032:v1	OID31032	LCN15	Neurology_II	LCN15	Q6UWW0	9	136759634	136766255	1:1	0.00157875	5.88664	0	0.002758
LCN2:P80188:OID20392:v1	OID20392	LCN2	Cardiometabolic	LCN2	P80188	9	128149071	128153453	1:1000	0.00439334	4.77903	0.0329501	0.012808
LCP1:P13796:OID30367:v1	OID30367	LCP1	Cardiometabolic_II	LCP1	P13796	13	46125920	46211871	1:100	0.000703573	8.60292	0	0.004438
LDLR:P01130:OID20240:v1	OID20240	LDLR	Cardiometabolic	LDLR	P01130	19	11089462	11133820	1:100	0.000257422	4.93861	0.0147246	0.004604
LDLRAP1:Q5SW96:OID31068:v1	OID31068	LDLRAP1	Neurology_II	LDLRAP1	Q5SW96	1	25543606	25568886	1:1	0.0520644	12.3936	0	0.064944
LECT2:O14960:OID30320:v1	OID30320	LECT2	Cardiometabolic_II	LECT2	O14960	5	135922279	135954983	1:10	0.000789374	6.93138	0	0.007527
LEFTY2:O00292:OID21454:v1	OID21454	LEFTY2	Oncology	LEFTY2	O00292	1	225936598	225941383	1:1	0.000583511	6.53548	0.0014931	0.005217
LEG1:Q6P5S2:OID30608:v1	OID30608	LEG1	Inflammation_II	C6orf58	Q6P5S2	6	127519455	127591820	1:10	0.00262553	5.03191	0.030082	0.008411
LELP1:Q5T871:OID30845:v1	OID30845	LELP1	Neurology_II	LELP1	Q5T871	1	153203430	153205120	1:1	0.747246	10.7797	0	0.000833
LEO1:Q8WVC0:OID30991:v1	OID30991	LEO1	Neurology_II	LEO1	Q8WVC0	15	51938025	51971778	1:1	0.587861	4.69803	0	0.006817
LEP:P41159:OID20187:v1	OID20187	LEP	Cardiometabolic	LEP	P41159	7	128241278	128257629	1:10	0.00188776	6.33145	0	0.003095
LEPR:P48357:OID20128:v1	OID20128	LEPR	Cardiometabolic	LEPR	P48357	1	65420652	65641559	1:10	0.000480522	7.92308	0.00151021	0.003837
LETM1:O95202:OID31018:v1	OID31018	LETM1	Neurology_II	LETM1	O95202	4	1811479	1856156	1:1	0.046882	11.1036	0	0.030877
LGALS1:P09382:OID20154:v1	OID20154	LGALS1	Cardiometabolic	LGALS1	P09382	22	37675636	37679802	1:10	0.00046336	6.8994	0	0.019399
LGALS3:P17931:OID20284:v1	OID20284	LGALS3	Cardiometabolic	LGALS3	P17931	14	55124110	55145423	1:100	0.00080659	4.28569	0.0089583	0.00598
LGALS3BP:Q08380:OID30765:v1	OID30765	LGALS3BP	Inflammation_II	LGALS3BP	Q08380	17	78971238	78979947	1:100000	0.204311	5.01226	0	0.004396
LGALS4:P56470:OID20748:v1	OID20748	LGALS4	Inflammation	LGALS4	P56470	19	38801671	38812945	1:10	0.000154469	4.74958	0.00449677	0.003611
LGALS7_LGALS7B:P47929:OID21406:v1	OID21406	LGALS7_LGALS7B	Oncology	LGALS7B;LGALS7	P47929;P47929	19;19	38789200;38770968	38791754;38773517	1:1	0.0029862	4.81095	0.010486	0.010912
LGALS8:O00214:OID21041:v1	OID21041	LGALS8	Neurology	LGALS8	O00214	1	236518000	236552981	1:10	0.000360404	5.01472	0	0.06421
LGALS9:O00182:OID20781:v1	OID20781	LGALS9	Inflammation	LGALS9	O00182	17	27629798	27649560	1:10	0.000188796	3.58154	0.00447961	0.00509
LGMN:Q99538:OID20773:v1	OID20773	LGMN	Inflammation	LGMN	Q99538	14	92703807	92748679	1:10	0.000171633	4.80604	0	0.00721
LHB:P01229:OID21248:v1	OID21248	LHB	Oncology	LHB	P01229	19	49015980	49017091	1:1	0.0546441	8.71628	0	0.00204
LHPP:Q9H008:OID20749:v1	OID20749	LHPP	Inflammation	LHPP	Q9H008	10	124461823	124617888	1:10	0.000137306	5.95298	0.00302073	0.053271
LIF:P15018:OID20824:v1	OID20824	LIF	Neurology	LIF	P15018	22	30240453	30246759	1:1	0.745074	9.64354	0	0.002893
LIFR:P42702:OID20606:v1	OID20606	LIFR	Inflammation	LIFR	P42702	5	38474668	38608354	1:1	0.000291775	6.69038	0	0.005233
LILRA2:Q8N149:OID21152:v1	OID21152	LILRA2	Neurology	LILRA2	Q8N149	19	54572920	54590287	1:100	0.000343242	5.36096	0	0.004664
LILRA3:Q8N6C8:OID30376:v1	OID30376	LILRA3	Cardiometabolic_II	LILRA3	Q8N6C8	19	54294163	54306461	1:100	0.0496105	4.11883	0	0.002724
LILRA4:P59901:OID30162:v1	OID30162	LILRA4	Cardiometabolic_II	LILRA4	P59901	19	54333185	54339162	1:1	0.905601	8.18411	0	0.003214
LILRA5:A6NI73:OID20209:v1	OID20209	LILRA5	Cardiometabolic	LILRA5	A6NI73	19	54307070	54313166	1:10	0.000205938	5.07856	0.00300326	0.003568
LILRA6:Q6PI73:OID30346:v1	OID30346	LILRA6	Cardiometabolic_II	LILRA6	Q6PI73	19	54236592	54242791	1:10	0.00624635	4.65384	0	0.002006
LILRB1:Q8NHL6:OID20323:v1	OID20323	LILRB1	Cardiometabolic	LILRB1	Q8NHL6	19	54617158	54638022	1:100	0.000308907	3.85384	0	0.003292
LILRB2:Q8N423:OID20301:v1	OID20301	LILRB2	Cardiometabolic	LILRB2	Q8N423	19	54273812	54281184	1:100	0.000274584	3.81704	0.00447915	0.004427
LILRB4:Q8NHJ6:OID20429:v1	OID20429	LILRB4	Inflammation	LILRB4	Q8NHJ6	19	54643889	54670359	1:1	0.000188796	8.34421	0	0.006432
LILRB5:O75023:OID20324:v1	OID20324	LILRB5	Cardiometabolic	LILRB5	O75023	19	54249421	54257301	1:100	0.000326068	4.37159	0	0.003183
LIPF:P07098:OID30266:v1	OID30266	LIPF	Cardiometabolic_II	LIPF	P07098	10	88664441	88678814	1:1	0.000463328	5.29219	0	0.001108
LMNB1:P20700:OID31501:v1	OID31501	LMNB1	Oncology_II	LMNB1	P20700	5	126776623	126837020	1:1	0.0858359	14.8833	0.00149295	0.018762
LMNB2:Q03252:OID31109:v1	OID31109	LMNB2	Neurology_II	LMNB2	Q03252	19	2427638	2456959	1:1	0.000411847	6.62891	0	0.006623
LMOD1:P29536:OID30212:v1	OID30212	LMOD1	Cardiometabolic_II	LMOD1	P29536	1	201896456	201946588	1:1	0.00053197	6.19135	0	0.004231
LMOD1:P29536:OID30547:v1	OID30547	LMOD1	Inflammation_II	LMOD1	P29536	1	201896456	201946588	1:1	0.000514809	9.09099	0	0.003893
LMOD1:P29536:OID31014:v1	OID31014	LMOD1	Neurology_II	LMOD1	P29536	1	201896456	201946588	1:1	0.00054913	5.66307	0	0.004176
LMOD1:P29536:OID31416:v1	OID31416	LMOD1	Oncology_II	LMOD1	P29536	1	201896456	201946588	1:1	0.00583451	8.4945	0.00149295	0.004466
LMOD2:Q6P5Q4:OID30864:v1	OID30864	LMOD2	Neurology_II	LMOD2	Q6P5Q4	7	123655866	123664290	1:1	0.912877	10.9675	0	0.004071
LONP1:P36776:OID30219:v1	OID30219	LONP1	Cardiometabolic_II	LONP1	P36776	19	5691834	5720572	1:1	0.00573154	14.3729	0	0.051822
LPA:P08519:OID30747:v1	OID30747	LPA	Inflammation_II	LPA	P08519	6	160531482	160664275	1:100000	0.00188763	13.3786	0.0209871	0.006298
LPCAT2:Q7L5N7:OID21290:v1	OID21290	LPCAT2	Oncology	LPCAT2	Q7L5N7	16	55509072	55586666	1:1	0.175791	5.92595	0	0.037454
LPL:P06858:OID20188:v1	OID20188	LPL	Cardiometabolic	LPL	P06858	8	19901717	19967259	1:10	0.000223099	6.27491	0	0.006612
LPO:P22079:OID20963:v1	OID20963	LPO	Neurology	LPO	P22079	17	58218548	58268518	1:1	0.00695064	5.09083	0.0270131	0.006406
LPP:Q93052:OID30190:v1	OID30190	LPP	Cardiometabolic_II	LPP	Q93052	3	188153284	188890671	1:1	0.430295	7.19458	0	0.069816
LRCH4:O75427:OID30191:v1	OID30191	LRCH4	Cardiometabolic_II	LRCH4	O75427	7	100574011	100586129	1:1	0.000634932	10.4979	0	0.081361
LRFN2:Q9ULH4:OID30895:v1	OID30895	LRFN2	Neurology_II	LRFN2	Q9ULH4	6	40391591	40587364	1:1	0.93546	6.44206	0	0.003742
LRG1:P02750:OID30751:v1	OID30751	LRG1	Inflammation_II	LRG1	P02750	19	4536402	4540036	1:100000	0.00751622	5.16204	0	0.003371
LRIG1:Q96JA1:OID21429:v1	OID21429	LRIG1	Oncology	LRIG1	Q96JA1	3	66378797	66501263	1:1	0.000326079	3.31173	0.00296904	0.004441
LRIG3:Q6UXM1:OID30450:v1	OID30450	LRIG3	Inflammation_II	LRIG3	Q6UXM1	12	58872149	58920504	1:1	0.858959	4.7594	0.00298589	0.00254
LRP1:Q07954:OID21293:v1	OID21293	LRP1	Oncology	LRP1	Q07954	12	57128483	57213361	1:1	0.000291755	4.73239	0	0.009919
LRP11:Q86VZ4:OID20185:v1	OID20185	LRP11	Cardiometabolic	LRP11	Q86VZ4	6	149818757	149864359	1:10	0.000360391	6.86497	0	0.004562
LRP2:P98164:OID30960:v1	OID30960	LRP2	Neurology_II	LRP2	P98164	2	169127109	169362534	1:1	0.912276	8.35165	0	0.004962
LRP2BP:Q9P2M1:OID30907:v1	OID30907	LRP2BP	Neurology_II	LRP2BP	Q9P2M1	4	185363872	185395924	1:1	0.870937	7.76797	0	0.005682
LRPAP1:P30533:OID21059:v1	OID21059	LRPAP1	Neurology	LRPAP1	P30533	4	3503612	3532446	1:10	0.000257431	5.51078	0	0.012146
LRRC25:Q8N386:OID21333:v1	OID21333	LRRC25	Oncology	LRRC25	Q8N386	19	18391137	18397622	1:1	0.000326079	6.19627	0	0.001943
LRRC37A2:A6NM11:OID31440:v1	OID31440	LRRC37A2	Oncology_II	LRRC37A2	A6NM11	17	46511508	46556910	1:1	0.00053197	6.08076	0	0.003819
LRRC38:Q5VT99:OID30924:v1	OID30924	LRRC38	Neurology_II	LRRC38	Q5VT99	1	13474973	13514003	1:1	0.622782	9.23402	0	0.002388
LRRC59:Q96AG4:OID30361:v1	OID30361	LRRC59	Cardiometabolic_II	LRRC59	Q96AG4	17	50375059	50397523	1:10	0.328225	10.1867	0	0.048341
LRRFIP1:Q32MZ4:OID31344:v1	OID31344	LRRFIP1	Oncology_II	LRRFIP1	Q32MZ4	2	237627587	237813682	1:1	0.0416996	6.85514	0	0.114478
LRRN1:Q6UXK5:OID20438:v1	OID20438	LRRN1	Inflammation	LRRN1	Q6UXK5	3	3799431	3849834	1:1	1.71633e-05	6.78136	0	0.002618
LRTM1:Q9HBL6:OID30906:v1	OID30906	LRTM1	Neurology_II	LRTM1	Q9HBL6	3	54918231	54967088	1:1	0.84935	7.2733	0	0.003028
LRTM2:Q8N967:OID31020:v1	OID31020	LRTM2	Neurology_II	LRTM2	Q8N967	12	1820267	1836753	1:1	0.000892336	5.64342	0	0.006957
LSM1:O15116:OID21210:v1	OID21210	LSM1	Oncology	LSM1	O15116	8	38163335	38176730	1:1	0.452633	9.85086	0	0.011654
LSM8:O95777:OID31269:v1	OID31269	LSM8	Oncology_II	LSM8	O95777	7	118184144	118204035	1:1	0.681899	6.27246	0	0.002614
LSP1:P33241:OID20530:v1	OID20530	LSP1	Inflammation	LSP1	P33241	11	1850904	1892267	1:1	0.000223122	6.92154	0	0.042888
LTA:P01374:OID20586:v1	OID20586	LTA	Inflammation	LTA	P01374	6	31572054	31574324	1:1	0.000205959	5.05155	0	0.003117
LTA4H:P09960:OID21452:v1	OID21452	LTA4H	Oncology	LTA4H	P09960	12	96000753	96043520	1:1	0.293472	5.83504	0	0.123856
LTB:Q06643:OID31383:v1	OID31383	LTB	Oncology_II	LTB	Q06643	6	31580525	31582522	1:1	0.325342	7.91323	0	0.003452
LTBP2:Q14767:OID20254:v1	OID20254	LTBP2	Cardiometabolic	LTBP2	Q14767	14	74498183	74612378	1:100	0.000188776	4.14337	0	0.003741
LTBP3:Q9NS15:OID21191:v1	OID21191	LTBP3	Oncology	LTBP3	Q9NS15	11	65538559	65558930	1:1	0.000377566	7.89107	0	0.003033
LTBR:P36941:OID20768:v1	OID20768	LTBR	Inflammation	LTBR	P36941	12	6375045	6391571	1:10	0.000171633	3.80723	0.00899355	0.003225
LTO1:Q8WV07:OID20434:v1	OID20434	LTO1	Inflammation	LTO1	Q8WV07	11	69653076	69675416	1:1	0.81026	7.32743	0	0.00356
LUZP2:Q86TE4:OID31402:v1	OID31402	LUZP2	Oncology_II	LUZP2	Q86TE4	11	24496970	25082638	1:1	0.000858016	9.0688	0	0.005929
LXN:Q9BS40:OID21003:v1	OID21003	LXN	Neurology	LXN	Q9BS40	3	158645822	158672648	1:1	0.00104689	14.5646	0.00451363	0.032081
LY6D:Q14210:OID20708:v1	OID20708	LY6D	Inflammation	LY6D	Q14210	8	142784882	142786539	1:10	0.00283194	5.64342	0.00901071	0.007725
LY75:O60449:OID20580:v1	OID20580	LY75	Inflammation	LY75	O60449	2	159803355	159904756	1:1	0.000240286	5.98738	0	0.004323
LY9:Q9HBG7:OID20670:v1	OID20670	LY9	Inflammation	LY9	Q9HBG7	1	160796074	160828261	1:1	0.000154469	2.91198	0.0225525	0.003237
LY96:Q9Y6Y9:OID20945:v1	OID20945	LY96	Neurology	LY96	Q9Y6Y9	8	73991392	74029079	1:1	0.000617835	5.98984	0	0.003209
LYAR:Q9NX58:OID21264:v1	OID21264	LYAR	Oncology	LYAR	Q9NX58	4	4267701	4290154	1:1	0.793403	8.36638	0	0.072609
LYN:P07948:OID21350:v1	OID21350	LYN	Oncology	LYN	P07948	8	55879835	56014169	1:1	0.000257431	11.492	0	0.075522
LYPD1:Q8N2G4:OID20821:v1	OID20821	LYPD1	Neurology	LYPD1	Q8N2G4	2	132643286	132671579	1:1	0.675208	5.88173	0	0.003174
LYPD3:O95274:OID21530:v1	OID21530	LYPD3	Oncology	LYPD3	O95274	19	43460787	43465608	1:10	0.000137297	4.51148	0.00749983	0.00475
LYPD8:Q6UX82:OID21251:v1	OID21251	LYPD8	Oncology	LYPD8	Q6UX82	1	248739415	248755759	1:1	0.325479	10.0681	0	0.002876
LYPLA2:O95372:OID30817:v1	OID30817	LYPLA2	Neurology_II	LYPLA2	O95372	1	23791145	23795539	1:1	0.449737	8.23337	0	0.00122
LYSMD3:Q7Z3D4:OID30950:v1	OID30950	LYSMD3	Neurology_II	LYSMD3	Q7Z3D4	5	90515611	90529584	1:1	0.0739438	13.0732	0	0.016851
LYVE1:Q9Y5Y7:OID30728:v1	OID30728	LYVE1	Inflammation_II	LYVE1	Q9Y5Y7	11	10556966	10611689	1:100000	0.0201119	5.35113	0	0.005616
LYZL2:Q7Z4W2:OID31180:v1	OID31180	LYZL2	Oncology_II	LYZL2	Q7Z4W2	10	30611779	30629762	1:1	0.0170917	8.55856	0	0.002348
LZTFL1:Q9NQ48:OID30637:v1	OID30637	LZTFL1	Inflammation_II	LZTFL1	Q9NQ48	3	45823316	45916042	1:10	0.00614339	9.20196	0	0.064778
M6PR:P20645:OID30208:v1	OID30208	M6PR	Cardiometabolic_II	M6PR	P20645	12	8940361	8949761	1:1	0.270018	5.60657	0	0.002928
MAD1L1:Q9Y6D9:OID20904:v1	OID20904	MAD1L1	Neurology	MAD1L1	Q9Y6D9	7	1815793	2233243	1:1	0.000154459	6.41748	0.0029862	0.055845
MAEA:Q7L5Y9:OID21206:v1	OID21206	MAEA	Oncology	MAEA	Q7L5Y9	4	1289887	1340147	1:1	0.451466	9.14524	0	0.021183
MAG:P20916:OID30967:v1	OID30967	MAG	Neurology_II	MAG	P20916	19	35292125	35313807	1:1	0.575402	15.6937	0	0.004176
MAGEA3:P43357:OID31331:v1	OID31331	MAGEA3	Oncology_II	MAGEA3	P43357	X	152698767	152702347	1:1	0.901929	8.80766	0	0.003115
MAGED1:Q9Y5V3:OID21181:v1	OID21181	MAGED1	Oncology	MAGED1	Q9Y5V3	X	51803007	51902354	1:1	0.514021	8.46247	0	0.02767
MAMDC2:Q7Z304:OID30309:v1	OID30309	MAMDC2	Cardiometabolic_II	MAMDC2	Q7Z304	9	70043848	70226972	1:10	0.000823695	5.64096	0	0.010193
MAMDC4:Q6UXC1:OID31342:v1	OID31342	MAMDC4	Oncology_II	MAMDC4	Q6UXC1	9	136850943	136860799	1:1	0.0277139	4.04522	0	0.003813
MAN1A2:O60476:OID30262:v1	OID30262	MAN1A2	Cardiometabolic_II	MAN1A2	O60476	1	117367449	117528872	1:1	0.000463328	4.99753	0	0.004773
MAN2B2:Q9Y2E5:OID30306:v1	OID30306	MAN2B2	Cardiometabolic_II	MAN2B2	Q9Y2E5	4	6575189	6623362	1:10	0.000840855	4.45994	0	0.002389
MANEAL:Q5VSG8:OID31244:v1	OID31244	MANEAL	Oncology_II	MANEAL	Q5VSG8	1	37793847	37801137	1:1	0.579212	11.2891	0	0.004176
MANF:P55145:OID20707:v1	OID20707	MANF	Inflammation	MANF	P55145	3	51385291	51389397	1:10	0.000205959	7.20688	0	0.071915
MANSC1:Q9H8J5:OID21492:v1	OID21492	MANSC1	Oncology	MANSC1	Q9H8J5	12	12326056	12350242	1:10	0.000240269	4.54339	0	0.004422
MANSC4:A6NHS7:OID30141:v1	OID30141	MANSC4	Cardiometabolic_II	MANSC4	A6NHS7	12	27762427	27780236	1:1	0.710437	9.11565	0	0.003392
MAP1LC3A:Q9H492:OID30868:v1	OID30868	MAP1LC3A	Neurology_II	MAP1LC3A	Q9H492	20	34546854	34560345	1:1	0.904863	14.6063	0	0.006509
MAP1LC3B2:A6NCE7:OID30074:v1	OID30074	MAP1LC3B2	Cardiometabolic_II	MAP1LC3B2	A6NCE7	12	116548105	116576606	1:1	0.883379	6.0267	0	0.00388
MAP2:P11137:OID31138:v1	OID31138	MAP2	Neurology_II	MAP2	P11137	2	209424047	209734147	1:1	0.0796582	5.15468	0	0.05264
MAP2K1:Q02750:OID31468:v1	OID31468	MAP2K1	Oncology_II	MAP2K1	Q02750	15	66386837	66491656	1:1	0.000617771	7.68182	0	0.079906
MAP2K6:P52564:OID20552:v1	OID20552	MAP2K6	Inflammation	MAP2K6	P52564	17	69414697	69553865	1:1	0.000394755	6.74202	0	0.092847
MAP3K5:Q99683:OID21253:v1	OID21253	MAP3K5	Oncology	MAP3K5	Q99683	6	136557046	136792477	1:1	0.0896719	9.65588	0	0.130336
MAP4K5:Q9Y4K4:OID20899:v1	OID20899	MAP4K5	Neurology	MAP4K5	Q9Y4K4	14	50418501	50561126	1:1	0.00041189	6.67808	0.0014931	0.098219
MAPK13:O15264:OID31205:v1	OID31205	MAPK13	Oncology_II	MAPK13	O15264	6	36127809	36144524	1:1	0.921063	15.6924	0	0.017563
MAPK9:P45984:OID20557:v1	OID20557	MAPK9	Inflammation	MAPK9	P45984	5	180233143	180292099	1:1	0.00417067	9.66575	0	0.050706
MAPKAPK2:P49137:OID31293:v1	OID31293	MAPKAPK2	Oncology_II	MAPKAPK2	P49137	1	206684905	206734281	1:1	0.0780451	9.30801	0	0.063913
MAPRE3:Q9UPY8:OID31177:v1	OID31177	MAPRE3	Oncology_II	MAPRE3	Q9UPY8	2	26970637	27027219	1:1	0.655764	8.30234	0	0.003212
MAPT:P10636:OID20830:v1	OID20830	MAPT	Neurology	MAPT	P10636	17	45894527	46028334	1:1	0.988313	3.57749	0	0.004864
MARCO:Q9UEW3:OID20210:v1	OID20210	MARCO	Cardiometabolic	MARCO	Q9UEW3	2	118942194	118994660	1:10	0.000394714	5.24799	0	0.002912
MARS1:P56192:OID30658:v1	OID30658	MARS1	Inflammation_II	MARS1	P56192	12	57475445	57517569	1:10	0.00235096	5.94069	0.00149295	0.090434
MASP1:P48740:OID20954:v1	OID20954	MASP1	Neurology	MASP1	P48740	3	187217282	187291980	1:1	0.000463376	5.40516	0.0014931	0.006564
MATN2:O00339:OID20767:v1	OID20767	MATN2	Inflammation	MATN2	O00339	8	97868840	98036724	1:10	0.000171633	5.62868	0.00298641	0.004838
MATN3:O15232:OID20979:v1	OID20979	MATN3	Neurology	MATN3	O15232	2	19992052	20012668	1:1	0.000240269	5.36832	0.0014931	0.005245
MAVS:Q7Z434:OID21204:v1	OID21204	MAVS	Oncology	MAVS	Q7Z434	20	3846799	3876123	1:1	0.000549187	7.59321	0	0.11052
MAX:P61244:OID20877:v1	OID20877	MAX	Neurology	MAX	P61244	14	65006174	65102695	1:1	0.0808849	12.4431	0	0.060045
MB:P02144:OID20263:v1	OID20263	MB	Cardiometabolic	MB	P02144	22	35606764	35637951	1:100	0.000274584	4.20962	0	0.00294
MBL2:P11226:OID30759:v1	OID30759	MBL2	Inflammation_II	MBL2	P11226	10	52765380	52772784	1:100000	0.00240244	4.44767	0.0119607	0.002202
MCAM:P43121:OID20343:v1	OID20343	MCAM	Cardiometabolic	MCAM	P43121	11	119308529	119321521	1:1000	0.000429037	6.33391	0.00149305	0.007197
MCEE:Q96PE7:OID31033:v1	OID31033	MCEE	Neurology_II	MCEE	Q96PE7	2	71109684	71130239	1:1	0.463517	8.37131	0	0.007113
MCEMP1:Q8IX19:OID30501:v1	OID30501	MCEMP1	Inflammation_II	MCEMP1	Q8IX19	19	7677088	7679829	1:1	0.0414765	11.4177	0	0.024545
MCFD2:Q8NI22:OID20171:v1	OID20171	MCFD2	Cardiometabolic	MCFD2	Q8NI22	2	46901870	46941855	1:10	0.00046336	7.62274	0.00451347	0.048697
MCTS1:Q9ULC4:OID31444:v1	OID31444	MCTS1	Oncology_II	MCTS1	Q9ULC4	X	120594010	120621159	1:1	0.932577	4.27588	0	0.0136
MDGA1:Q8NFP4:OID20951:v1	OID20951	MDGA1	Neurology	MDGA1	Q8NFP4	6	37630679	37699306	1:1	0.000394728	5.3364	0	0.003801
MDH1:P40925:OID30669:v1	OID30669	MDH1	Inflammation_II	MDH1	P40925	2	63588609	63607197	1:1000	0.00190479	4.0992	0.00602327	0.075601
MDK:P21741:OID21489:v1	OID21489	MDK	Oncology	MDK	P21741	11	46380756	46383837	1:10	0.000240269	7.68182	0.00302053	0.012107
MDM1:Q8TC05:OID30945:v1	OID30945	MDM1	Neurology_II	MDM1	Q8TC05	12	68272443	68332381	1:1	0.850911	9.47578	0	0.018121
MECR:Q9BV79:OID30274:v1	OID30274	MECR	Cardiometabolic_II	MECR	Q9BV79	1	29192657	29230942	1:1	0.0138141	13.0086	0	0.045238
MED18:Q9BUE0:OID21236:v1	OID21236	MED18	Oncology	MED18	Q9BUE0	1	28329002	28335965	1:1	0.0125626	8.44029	0	0.077441
MED21:Q13503:OID30066:v1	OID30066	MED21	Cardiometabolic_II	MED21	Q13503	12	27022546	27066343	1:1	0.931702	6.83546	0	0.00504
MEGF10:Q96KG7:OID20746:v1	OID20746	MEGF10	Inflammation	MEGF10	Q96KG7	5	127290796	127465737	1:10	0.000223122	3.94217	0.00449677	0.005344
MEGF11:A6BM72:OID30099:v1	OID30099	MEGF11	Cardiometabolic_II	MEGF11	A6BM72	15	65895079	66253756	1:1	0.36524	6.24051	0	0.002985
MEGF9:Q9H1U4:OID20285:v1	OID20285	MEGF9	Cardiometabolic	MEGF9	Q9H1U4	9	120600811	120714470	1:100	0.000257422	3.86856	0.0029861	0.003883
MELTF:P08582:OID30347:v1	OID30347	MELTF	Cardiometabolic_II	MELTF	P08582	3	196980590	197029835	1:10	0.000978138	5.69501	0	0.003535
MENT:Q9BUN1:OID30595:v1	OID30595	MENT	Inflammation_II	C1orf56	Q9BUN1	1	151047751	151051986	1:10	0.000703573	4.87723	0	0.003952
MEP1A:Q16819:OID31459:v1	OID31459	MEP1A	Oncology_II	MEP1A	Q16819	6	46793389	46839778	1:1	0.000892336	4.17036	0	0.004203
MEP1B:Q16820:OID20168:v1	OID20168	MEP1B	Cardiometabolic	MEP1B	Q16820	18	32185069	32220404	1:10	0.0180539	6.34865	0	0.003744
MEPE:Q9NQ76:OID20753:v1	OID20753	MEPE	Inflammation	MEPE	Q9NQ76	4	87821398	87846814	1:10	0.000188796	3.67721	0.00449677	0.007265
MERTK:Q12866:OID20657:v1	OID20657	MERTK	Inflammation	MERTK	Q12866	2	111898607	112029561	1:1	0.000154469	5.04909	0	0.003556
MESD:Q14696:OID21099:v1	OID21099	MESD	Neurology	MESD	Q14696	15	80946289	80989828	1:100	0.000737969	7.53906	0	0.077903
MET:P08581:OID20269:v1	OID20269	MET	Cardiometabolic	MET	P08581	7	116672196	116798377	1:100	0.000411876	4.27833	0.0132487	0.007187
METAP1:P53582:OID20815:v1	OID20815	METAP1	Neurology	METAP1	P53582	4	98995659	99062809	1:1	0.967838	14.46	0	0.003352
METAP1D:Q6UB28:OID20519:v1	OID20519	METAP1D	Inflammation	METAP1D	Q6UB28	2	171999943	172082430	1:1	0.000532061	10.7006	0	0.056828
METAP2:P50579:OID21437:v1	OID21437	METAP2	Oncology	METAP2	P50579	12	95473520	95515839	1:1	8.58104e-05	4.80604	0.0014931	0.086409
MFAP3:P55082:OID20057:v1	OID20057	MFAP3	Cardiometabolic	MFAP3	P55082	5	154038959	154220478	1:1	0.349202	10.3472	0	0.001439
MFAP3L:O75121:OID30933:v1	OID30933	MFAP3L	Neurology_II	MFAP3L	O75121	4	169986597	170033031	1:1	0.745084	7.16505	0	0.004159
MFAP4:P55083:OID30598:v1	OID30598	MFAP4	Inflammation_II	MFAP4	P55083	17	19383442	19387190	1:10	0.000720733	5.79819	0	0.007058
MFAP5:Q13361:OID20239:v1	OID20239	MFAP5	Cardiometabolic	MFAP5	Q13361	12	8637346	8662888	1:100	0.000326068	8.08067	0	0.003168
MFGE8:Q08431:OID21134:v1	OID21134	MFGE8	Neurology	MFGE8	Q08431	15	88898683	88913381	1:100	0.000377566	6.55761	0	0.006622
MGLL:Q99685:OID20711:v1	OID20711	MGLL	Inflammation	MGLL	Q99685	3	127689062	128052190	1:10	0.000188796	8.39595	0.0014932	0.077575
MGMT:P16455:OID20588:v1	OID20588	MGMT	Inflammation	MGMT	P16455	10	129467190	129770983	1:1	0.000291775	6.70267	0	0.066856
MIA:Q16674:OID21531:v1	OID21531	MIA	Oncology	MIA	Q16674	19	40771648	40777490	1:10	0.000360404	6.683	0	0.006839
MICALL2:Q8IY33:OID30889:v1	OID30889	MICALL2	Neurology_II	MICALL2	Q8IY33	7	1428465	1459470	1:1	0.305076	7.58336	0	0.086454
MICB_MICA:Q29980_Q29983:OID20593:v1	OID20593	MICB_MICA	Inflammation	MICB;MICA	Q29980;Q29983	6;6	31494881;31399784	31511124;31415315	1:1	0.0491899	6.4519	0	0.003535
MIF:P14174:OID21073:v1	OID21073	MIF	Neurology	MIF	P14174	22	23894383	23895227	1:100	0.000257431	4.79131	0.0014931	0.090853
MILR1:Q7Z6M3:OID20482:v1	OID20482	MILR1	Inflammation	MILR1	Q7Z6M3	17	64449037	64468643	1:1	0.000154469	6.69038	0	0.003886
MINDY1:Q8N5J2:OID31399:v1	OID31399	MINDY1	Oncology_II	MINDY1	Q8N5J2	1	150996549	151008376	1:1	0.00634932	8.75818	0	0.090914
MINK1:Q8N4C8:OID31156:v1	OID31156	MINK1	Neurology_II	MINK1	Q8N4C8	17	4833340	4898061	1:1	0.0303738	9.88048	0	0.076723
MITD1:Q8WV92:OID20959:v1	OID20959	MITD1	Neurology	MITD1	Q8WV92	2	99161427	99181058	1:1	0.000137297	5.5771	0	0.096525
MKI67:P46013:OID30455:v1	OID30455	MKI67	Inflammation_II	MKI67	P46013	10	128096659	128126423	1:1	0.713474	6.53056	0	0.022496
MLLT1:Q03111:OID31211:v1	OID31211	MLLT1	Oncology_II	MLLT1	Q03111	19	6210381	6279975	1:1	0.809366	9.276	0	0.002985
MLN:P12872:OID20541:v1	OID20541	MLN	Inflammation	MLN	P12872	6	33794673	33804003	1:1	0.000137306	8.63495	0	0.008272
MME:P08473:OID21307:v1	OID21307	MME	Oncology	MME	P08473	3	155024124	155183704	1:1	0.000137297	4.85514	0	0.002836
MMP1:P03956:OID20672:v1	OID20672	MMP1	Inflammation	MMP1	P03956	11	102789401	102798160	1:1	0.000223122	3.73363	0.0448304	0.007971
MMP10:P09238:OID20687:v1	OID20687	MMP10	Inflammation	MMP10	P09238	11	102770502	102780628	1:10	0.000205959	5.96281	0.00598998	0.003995
MMP12:P39900:OID21439:v1	OID21439	MMP12	Oncology	MMP12	P39900	11	102862736	102874982	1:1	0.00082378	4.60475	0.00744834	0.005452
MMP13:P45452:OID20807:v1	OID20807	MMP13	Neurology	MMP13	P45452	11	102942995	102955732	1:1	0.820897	7.60305	0	0.003718
MMP15:P51511:OID30299:v1	OID30299	MMP15	Cardiometabolic_II	MMP15	P51511	16	58025754	58046901	1:10	0.826887	4.84041	0	0.003312
MMP3:P08254:OID21083:v1	OID21083	MMP3	Neurology	MMP3	P08254	11	102835801	102843609	1:100	0.000377566	5.91121	0	0.003413
MMP7:P09237:OID20087:v1	OID20087	MMP7	Cardiometabolic	MMP7	P09237	11	102520508	102530750	1:1	0.000961043	8.16933	0.00149305	0.009721
MMP8:P22894:OID21019:v1	OID21019	MMP8	Neurology	MMP8	P22894	11	102711796	102727050	1:10	0.0021281	7.50707	0.00151026	0.050253
MMP9:P14780:OID21103:v1	OID21103	MMP9	Neurology	MMP9	P14780	20	46008908	46016561	1:100	0.000720807	4.15318	0.00151026	0.03019
MMUT:P22033:OID30159:v1	OID30159	MMUT	Cardiometabolic_II	MMUT	P22033	6	49430360	49463253	1:1	0.941157	10.32	0	0.016492
MN1:Q10571:OID30908:v1	OID30908	MN1	Neurology_II	MN1	Q10571	22	27748277	27801756	1:1	0.81369	8.18903	0	0.0041
MNAT1:P51948:OID31327:v1	OID31327	MNAT1	Oncology_II	MNAT1	P51948	14	60734742	60969965	1:1	0.744208	8.6177	0	0.014697
MNDA:P41218:OID20156:v1	OID20156	MNDA	Cardiometabolic	MNDA	P41218	1	158831351	158849506	1:10	0.00101253	9.78915	0.00151021	0.077422
MOCS2:O96007:OID30638:v1	OID30638	MOCS2	Inflammation_II	MOCS2	O96007	5	53095679	53110063	1:10	0.000789374	5.21361	0	0.063587
MOG:Q16653:OID21384:v1	OID21384	MOG	Oncology	MOG	Q16653	6	29657002	29672372	1:1	0.000480538	3.78024	0	0.034868
MORC3:Q14149:OID31073:v1	OID31073	MORC3	Neurology_II	MORC3	Q14149	21	36320189	36386148	1:1	0.92791	6.38552	0	0.022097
MORF4L1:Q9UBU8:OID31257:v1	OID31257	MORF4L1	Oncology_II	MORF4L1	Q9UBU8	15	78810487	78898139	1:1	0.918677	7.21918	0	0.010754
MORF4L2:Q15014:OID31160:v1	OID31160	MORF4L2	Oncology_II	MORF4L2	Q15014	X	103675496	103688158	1:1	0.942564	4.57039	0	0.004765
MORN4:Q8NDC4:OID31217:v1	OID31217	MORN4	Oncology_II	MORN4	Q8NDC4	10	97614553	97633500	1:1	0.806157	9.87308	0	0.003662
MPHOSPH8:Q99549:OID20092:v1	OID20092	MPHOSPH8	Cardiometabolic	MPHOSPH8	Q99549	13	19633659	19673441	1:1	0.0773125	12.1829	0	0.056177
MPI:P34949:OID21288:v1	OID21288	MPI	Oncology	MPI	P34949	15	74890005	74902219	1:1	0.000377566	6.86005	0	0.065537
MPIG6B:O95866:OID20779:v1	OID20779	MPIG6B	Inflammation	MPIG6B	O95866	6	31718594	31726714	1:10	0.000240286	8.44029	0.0014932	0.056874
MPO:P05164:OID21100:v1	OID21100	MPO	Neurology	MPO	P05164	17	58269855	58280935	1:100	0.000343242	6.42731	0	0.029749
MPRIP:Q6WCQ1:OID31420:v1	OID31420	MPRIP	Oncology_II	MPRIP	Q6WCQ1	17	17042457	17217679	1:1	0.37926	11.7717	0.00151011	0.006381
MRC1:P22897:OID30694:v1	OID30694	MRC1	Inflammation_II	MRC1	P22897	10	17809348	17911164	1:1000	0.000720733	5.06382	0	0.007117
MRI1:Q9BV20:OID30891:v1	OID30891	MRI1	Neurology_II	MRI1	Q9BV20	19	13764522	13774282	1:1	0.00221368	8.68177	0	0.063666
MRPL24:Q96A35:OID30178:v1	OID30178	MRPL24	Cardiometabolic_II	MRPL24	Q96A35	1	156737303	156741590	1:1	0.886038	9.37216	0	0.004583
MRPL28:Q13084:OID31023:v1	OID31023	MRPL28	Neurology_II	MRPL28	Q13084	16	366969	371289	1:1	0.781995	5.0761	0	0.003825
MRPL46:Q9H2W6:OID20858:v1	OID20858	MRPL46	Neurology	MRPL46	Q9H2W6	15	88459477	88467390	1:1	0.825513	6.36341	0	0.011643
MRPL52:Q86TS9:OID31239:v1	OID31239	MRPL52	Oncology_II	MRPL52	Q86TS9	14	22829879	22835037	1:1	0.983835	6.78973	0.00151011	0.004519
MRPL58:Q14197:OID31036:v1	OID31036	MRPL58	Neurology_II	MRPL58	Q14197	17	75012670	75021261	1:1	0.240896	10.1545	0	0.013739
MRPS16:Q9Y3D3:OID30489:v1	OID30489	MRPS16	Inflammation_II	MRPS16	Q9Y3D3	10	73248843	73252693	1:1	0.970484	5.23582	0	0.00297
MSLN:Q13421:OID21380:v1	OID21380	MSLN	Oncology	MSLN	Q13421	16	760734	768865	1:1	0.000326079	5.88172	0.0014931	0.004341
MSLNL:Q96KJ4:OID30939:v1	OID30939	MSLNL	Neurology_II	MSLNL	Q96KJ4	16	769428	783370	1:1	0.851169	7.54398	0	0.003293
MSMB:P08118:OID20275:v1	OID20275	MSMB	Cardiometabolic	MSMB	P08118	10	46033307	46048180	1:100	0.00640124	4.92388	0.0134546	0.003225
MSR1:P21757:OID21063:v1	OID21063	MSR1	Neurology	MSR1	P21757	8	16107878	16567490	1:10	0.000549187	5.98247	0	0.002741
MSRA:Q9UJ68:OID21513:v1	OID21513	MSRA	Oncology	MSRA	Q9UJ68	8	10054292	10428891	1:10	0.00041189	6.66825	0	0.07858
MST1:P26927:OID30713:v1	OID30713	MST1	Inflammation_II	MST1	P26927	3	49683947	49689501	1:1000	0.00149295	3.84403	0.0120465	0.003687
MSTN:O14793:OID20115:v1	OID20115	MSTN	Cardiometabolic	MSTN	O14793	2	190055700	190062729	1:1	0.000737944	9.07619	0	0.004784
MTDH:Q86UE4:OID30538:v1	OID30538	MTDH	Inflammation_II	MTDH	Q86UE4	8	97644184	97730260	1:1	0.0338573	14.0396	0	0.047464
MTHFD2:P13995:OID31078:v1	OID31078	MTHFD2	Neurology_II	MTHFD2	P13995	2	74186172	74217565	1:1	0.98459	5.58201	0	0.005803
MTHFSD:Q2M296:OID31305:v1	OID31305	MTHFSD	Oncology_II	MTHFSD	Q2M296	16	86530178	86555235	1:1	0.0268387	14.3256	0	0.062257
MTIF3:Q9H2K0:OID31513:v1	OID31513	MTIF3	Oncology_II	MTIF3	Q9H2K0	13	27435643	27450591	1:1	0.0337715	13.3612	0	0.046017
MTPN:P58546:OID20080:v1	OID20080	MTPN	Cardiometabolic	MTPN	P58546	7	135926760	135977359	1:1	0.925605	9.43384	0	0.012182
MTR:Q99707:OID30110:v1	OID30110	MTR	Cardiometabolic_II	MTR	Q99707	1	236795260	236921278	1:1	0.859817	7.40617	0	0.002616
MTSS1:O43312:OID31492:v1	OID31492	MTSS1	Oncology_II	MTSS1	O43312	8	124550784	124728473	1:1	0.0212101	16.1657	0	0.100697
MTSS2:Q765P7:OID31409:v1	OID31409	MTSS2	Oncology_II	MTSS2	Q765P7	16	70661204	70686053	1:1	0.00950681	11.7915	0	0.078326
MTUS1:Q9ULD2:OID31315:v1	OID31315	MTUS1	Oncology_II	MTUS1	Q9ULD2	8	17643795	17801094	1:1	0.0105879	12.4828	0	0.006269
MUC13:Q9H3R2:OID20866:v1	OID20866	MUC13	Neurology	MUC13	Q9H3R2	3	124905442	124953819	1:1	0.00187067	12.4828	0	0.006524
MUC16:Q8WXI7:OID21378:v1	OID21378	MUC16	Oncology	MUC16	Q8WXI7	19	8848844	8981342	1:1	0.778884	21.6565	0	0.004493
MUC2:Q02817:OID30377:v1	OID30377	MUC2	Cardiometabolic_II	MUC2	Q02817	11	1074875	1110511	1:100	0.0881868	6.30933	0	0.004281
MUCL3:Q3MIW9:OID31170:v1	OID31170	MUCL3	Oncology_II	MUCL3	Q3MIW9	6	30934523	30954221	1:1	0.909857	7.8049	0	0.001139
MVK:Q03426:OID20459:v1	OID20459	MVK	Inflammation	MVK	Q03426	12	109573255	109598125	1:1	0.0150007	9.02442	0	0.046515
MXRA8:Q9BRK3:OID30583:v1	OID30583	MXRA8	Inflammation_II	MXRA8	Q9BRK3	1	1352689	1361777	1:10	0.000617771	5.14731	0	0.006152
MYBPC1:Q00872:OID30296:v1	OID30296	MYBPC1	Cardiometabolic_II	MYBPC1	Q00872	12	101568353	101686028	1:10	0.033823	5.46411	0	0.006812
MYBPC2:Q14324:OID30199:v1	OID30199	MYBPC2	Cardiometabolic_II	MYBPC2	Q14324	19	50432892	50466321	1:1	0.240622	6.1422	0	0.001424
MYCBP2:O75592:OID30996:v1	OID30996	MYCBP2	Neurology_II	MYCBP2	O75592	13	77042474	77327094	1:1	0.00159591	7.1995	0	0.050348
MYDGF:Q969H8:OID30313:v1	OID30313	MYDGF	Cardiometabolic_II	MYDGF	Q969H8	19	4641374	4670362	1:10	0.000652092	7.03714	0	0.058701
MYH4:Q9Y623:OID30061:v1	OID30061	MYH4	Cardiometabolic_II	MYH4	Q9Y623	17	10443290	10469559	1:1	0.883653	6.8576	0	0.004021
MYH7B:A7E2Y1:OID31178:v1	OID31178	MYH7B	Oncology_II	MYH7B	A7E2Y1	20	34955810	35002437	1:1	0.960343	8.39841	0	0.003383
MYH9:P35579:OID30382:v1	OID30382	MYH9	Cardiometabolic_II	MYH9	P35579	22	36281280	36388010	1:100	0.000943817	27.2422	0	0.051596
MYL1:P05976:OID30120:v1	OID30120	MYL1	Cardiometabolic_II	MYL1	P05976	2	210290150	210315174	1:1	0.729742	6.62153	0	0.001372
MYL3:P08590:OID30251:v1	OID30251	MYL3	Cardiometabolic_II	MYL3	P08590	3	46835111	46882172	1:1	0.0124584	5.08592	0	0.005885
MYL4:P12829:OID30245:v1	OID30245	MYL4	Cardiometabolic_II	MYL4	P12829	17	47200446	47223679	1:1	0.379106	7.34958	0	0.034093
MYL6B:P14649:OID30936:v1	OID30936	MYL6B	Neurology_II	MYL6B	P14649	12	56152256	56159647	1:1	0.84983	6.19627	0	0.003841
MYLPF:Q96A32:OID30917:v1	OID30917	MYLPF	Neurology_II	MYL11	Q96A32	16	30370934	30377991	1:1	0.413804	6.57482	0	0.002051
MYO6:Q9UM54:OID30989:v1	OID30989	MYO6	Neurology_II	MYO6	Q9UM54	6	75749201	75919537	1:1	0.908656	7.90092	0	0.007968
MYO9B:Q13459:OID20451:v1	OID20451	MYO9B	Inflammation	MYO9B	Q13459	19	17075777	17214537	1:1	0.403954	11.0516	0	0.084583
MYOC:Q99972:OID21121:v1	OID21121	MYOC	Neurology	MYOC	Q99972	1	171635417	171652688	1:100	0.000394728	6.08813	0	0.011807
MYOM1:P52179:OID30834:v1	OID30834	MYOM1	Neurology_II	MYOM1	P52179	18	3066807	3219968	1:1	0.831177	8.30726	0	0.003074
MYOM2:P54296:OID30131:v1	OID30131	MYOM2	Cardiometabolic_II	MYOM2	P54296	8	2045046	2165552	1:1	0.774925	7.95262	0	0.002963
MYOM3:Q5VTT5:OID30633:v1	OID30633	MYOM3	Inflammation_II	MYOM3	Q5VTT5	1	24056035	24112135	1:10	0.000703573	5.01226	0	0.004392
MZB1:Q8WU39:OID20732:v1	OID20732	MZB1	Inflammation	MZB1	Q8WU39	5	139387467	139390081	1:10	0.000120143	4.34214	0.0014932	0.004337
MZT1:Q08AG7:OID21186:v1	OID21186	MZT1	Oncology	MZT1	Q08AG7	13	72708367	72727629	1:1	0.295205	9.07373	0	0.068588
NAA10:P41227:OID30188:v1	OID30188	NAA10	Cardiometabolic_II	NAA10	P41227	X	153929225	153935080	1:1	0.696623	12.0045	0	0.036124
NAA80:Q93015:OID30893:v1	OID30893	NAA80	Neurology_II	NAA80	Q93015	3	50296402	50299416	1:1	0.00530254	9.21922	0	0.069515
NAAA:Q02083:OID20931:v1	OID20931	NAAA	Neurology	NAAA	Q02083	4	75913660	75941013	1:1	0.000205945	5.67536	0.00449646	0.008466
NACC1:Q96RE7:OID31393:v1	OID31393	NACC1	Oncology_II	NACC1	Q96RE7	19	13116862	13141147	1:1	0.167811	11.1926	0	0.058359
NADK:O95544:OID20178:v1	OID20178	NADK	Cardiometabolic	NADK	O95544	1	1751232	1780457	1:10	0.000377553	6.09796	0	0.053506
NAGA:P17050:OID30509:v1	OID30509	NAGA	Inflammation_II	NAGA	P17050	22	42058334	42070842	1:1	0.36627	8.30234	0.00151011	0.005685
NAGK:Q9UJ70:OID30271:v1	OID30271	NAGK	Cardiometabolic_II	NAGK	Q9UJ70	2	71064344	71079808	1:1	0.000343206	5.36096	0.00149295	0.058071
NAGPA:Q9UK23:OID30643:v1	OID30643	NAGPA	Inflammation_II	NAGPA	Q9UK23	16	5024844	5034141	1:10	0.000772214	4.60966	0	0.006524
NAMPT:P43490:OID21227:v1	OID21227	NAMPT	Oncology	NAMPT	P43490	7	106248298	106285966	1:1	0.323042	9.36721	0	0.039326
NAP1L4:Q99733:OID31475:v1	OID31475	NAP1L4	Oncology_II	NAP1L4	Q99733	11	2944431	2992377	1:1	0.000446168	4.81095	0.00151011	0.080647
NAPRT:Q6XQN6:OID31114:v1	OID31114	NAPRT	Neurology_II	NAPRT	Q6XQN6	8	143574785	143578649	1:1	0.427292	5.38552	0	0.023282
NARS1:O43776:OID31035:v1	OID31035	NARS1	Neurology_II	NARS1	O43776	18	57600656	57622213	1:1	0.0128874	6.71251	0	0.065697
NBL1:P41271:OID21486:v1	OID21486	NBL1	Oncology	NBL1	P41271	1	19596979	19658456	1:10	0.000326079	5.98492	0	0.003493
NBN:O60934:OID20442:v1	OID20442	NBN	Inflammation	NBN	O60934	8	89933331	90003228	1:1	0.0193773	9.37215	0	0.068165
NCAM1:P13591:OID20354:v1	OID20354	NCAM1	Cardiometabolic	NCAM1	P13591	11	112961247	113278436	1:1000	0.000326068	6.58219	0.00300326	0.006694
NCAM2:O15394:OID21095:v1	OID21095	NCAM2	Neurology	NCAM2	O15394	21	20998409	21543329	1:100	0.000377566	5.64833	0	0.006014
NCAN:O14594:OID21055:v1	OID21055	NCAN	Neurology	NCAN	O14594	19	19211958	19252233	1:10	0.000257431	5.73186	0	0.0057
NCF2:P19878:OID20567:v1	OID20567	NCF2	Inflammation	NCF2	P19878	1	183555562	183590876	1:1	0.000137306	5.11539	0.0014932	0.083978
NCK2:O43639:OID20683:v1	OID20683	NCK2	Inflammation	NCK2	O43639	2	105744912	105894274	1:10	0.00130441	8.24815	0	0.085291
NCLN:Q969V3:OID20448:v1	OID20448	NCLN	Inflammation	NCLN	Q969V3	19	3185563	3209575	1:1	0.899252	9.29321	0	0.00254
NCR1:O76036:OID20566:v1	OID20566	NCR1	Inflammation	NCR1	O76036	19	54906148	54916140	1:1	0.000205959	5.55253	0.00151037	0.003841
NCR3LG1:Q68D85:OID31490:v1	OID31490	NCR3LG1	Oncology_II	NCR3LG1	Q68D85	11	17351800	17377341	1:1	0.000720733	5.52797	0	0.004
NCS1:P62166:OID21458:v1	OID21458	NCS1	Oncology	NCS1	P62166	9	130172404	130237303	1:1	0.000137297	3.98142	0	0.005202
NDRG1:Q92597:OID20792:v1	OID20792	NDRG1	Neurology	NDRG1	Q92597	8	133237175	133302022	1:1	0.0491865	9.62627	0	0.004646
NDST1:P52848:OID31369:v1	OID31369	NDST1	Oncology_II	NDST1	P52848	5	150485818	150558211	1:1	0.699025	7.0027	0	0.002606
NDUFA5:Q16718:OID30520:v1	OID30520	NDUFA5	Inflammation_II	NDUFA5	Q16718	7	123536997	123557904	1:1	0.56152	8.12992	0.00151011	0.019202
NDUFB7:P17568:OID31521:v1	OID31521	NDUFB7	Oncology_II	NDUFB7	P17568	19	14566078	14572066	1:1	0.0502626	13.4555	0	0.060902
NDUFS6:O75380:OID21224:v1	OID21224	NDUFS6	Oncology	NDUFS6	O75380	5	1801407	1816048	1:1	0.064272	14.3854	0	0.012634
NEB:P20929:OID30105:v1	OID30105	NEB	Cardiometabolic_II	NEB	P20929	2	151485336	151734487	1:1	0.501853	7.13553	0	0.004391
NECAP2:Q9NVZ3:OID30089:v1	OID30089	NECAP2	Cardiometabolic_II	NECAP2	Q9NVZ3	1	16440721	16460078	1:1	0.0333082	7.84921	0	0.036082
NECTIN1:Q15223:OID30545:v1	OID30545	NECTIN1	Inflammation_II	NECTIN1	Q15223	11	119623408	119729200	1:1	0.407334	8.67438	0	0.003912
NECTIN2:Q92692:OID20222:v1	OID20222	NECTIN2	Cardiometabolic	NECTIN2	Q92692	19	44846175	44889223	1:10	0.000223099	5.25044	0.00149305	0.007612
NECTIN4:Q96NY8:OID21490:v1	OID21490	NECTIN4	Oncology	NECTIN4	Q96NY8	1	161070998	161089558	1:10	0.000171621	4.50657	0	0.00777
NEDD4L:Q96PU5:OID30521:v1	OID30521	NEDD4L	Inflammation_II	NEDD4L	Q96PU5	18	58044226	58401540	1:1	0.00205924	5.98984	0	0.067931
NEDD9:Q14511:OID30503:v1	OID30503	NEDD9	Inflammation_II	NEDD9	Q14511	6	11183298	11382348	1:1	0.791571	6.1422	0	0.02612
NEFL:P07196:OID20871:v1	OID20871	NEFL	Neurology	NEFL	P07196	8	24950955	24956721	1:1	0.0052516	11.4672	0.00302053	0.004282
NEK7:Q8TDX7:OID31250:v1	OID31250	NEK7	Oncology_II	NEK7	Q8TDX7	1	198156994	198322420	1:1	0.107303	7.73597	0	0.029615
NELL1:Q92832:OID21494:v1	OID21494	NELL1	Oncology	NELL1	Q92832	11	20669551	21575686	1:10	0.000394728	4.11147	0	0.004953
NELL2:Q99435:OID20706:v1	OID20706	NELL2	Inflammation	NELL2	Q99435	12	44508275	44921848	1:10	0.000240286	4.56057	0	0.006367
NENF:Q9UMX5:OID31354:v1	OID31354	NENF	Oncology_II	NENF	Q9UMX5	1	212432920	212446379	1:1	0.485568	6.58219	0	0.002742
NEO1:Q92859:OID31066:v1	OID31066	NEO1	Neurology_II	NEO1	Q92859	15	73051710	73305205	1:1	0.000600611	8.01911	0	0.004445
NEXN:Q0ZGT2:OID30678:v1	OID30678	NEXN	Inflammation_II	NEXN	Q0ZGT2	1	77888513	77943895	1:1000	0.118715	9.1773	0	0.089777
NFASC:O94856:OID20634:v1	OID20634	NFASC	Inflammation	NFASC	O94856	1	204828651	205022822	1:1	0.00078951	3.42946	0	0.004126
NFAT5:O94916:OID30522:v1	OID30522	NFAT5	Inflammation_II	NFAT5	O94916	16	69565094	69704666	1:1	0.443594	8.43044	0	0.092762
NFATC1:O95644:OID20545:v1	OID20545	NFATC1	Inflammation	NFATC1	O95644	18	79395856	79529325	1:1	0.000326102	6.28966	0	0.117802
NFATC3:Q12968:OID20470:v1	OID20470	NFATC3	Inflammation	NFATC3	Q12968	16	68084751	68229259	1:1	0.662004	7.49722	0	0.002206
NFE2:Q16621:OID30268:v1	OID30268	NFE2	Cardiometabolic_II	NFE2	Q16621	12	54292111	54301015	1:1	0.000995298	6.60432	0	0.101895
NFIC:P08651:OID30988:v1	OID30988	NFIC	Neurology_II	NFIC	P08651	19	3314403	3469217	1:1	0.399183	5.63359	0	0.008979
NFKB1:P19838:OID30160:v1	OID30160	NFKB1	Cardiometabolic_II	NFKB1	P19838	4	102501330	102617302	1:1	0.0182071	8.01911	0	0.091084
NFKB2:Q00653:OID31258:v1	OID31258	NFKB2	Oncology_II	NFKB2	Q00653	10	102394110	102402524	1:1	0.614288	6.01687	0	0.004405
NFKBIE:O00221:OID21212:v1	OID21212	NFKBIE	Oncology	NFKBIE	O00221	6	44258166	44265788	1:1	0.0303254	10.2805	0	0.075072
NFU1:Q9UMS0:OID31510:v1	OID31510	NFU1	Oncology_II	NFU1	Q9UMS0	2	69396113	69437628	1:1	0.00495933	13.6344	0	0.052645
NFX1:Q12986:OID30158:v1	OID30158	NFX1	Cardiometabolic_II	NFX1	Q12986	9	33290512	33371157	1:1	0.0842056	10.9305	0	0.109021
NFYA:P23511:OID30134:v1	OID30134	NFYA	Cardiometabolic_II	NFYA	P23511	6	41072974	41102403	1:1	0.199918	6.69284	0	0.043593
NGF:P01138:OID20920:v1	OID20920	NGF	Neurology	NGF	P01138	1	115285904	115338770	1:1	0.996739	3.80968	0	0.004623
NGFR:P08138:OID30300:v1	OID30300	NGFR	Cardiometabolic_II	NGFR	P08138	17	49495293	49515008	1:10	0.808663	5.71957	0	0.003353
NGRN:Q9NPE2:OID31115:v1	OID31115	NGRN	Neurology_II	NGRN	Q9NPE2	15	90265659	90275778	1:1	0.418145	4.2587	0	0.018416
NHLRC3:Q5JS37:OID30614:v1	OID30614	NHLRC3	Inflammation_II	NHLRC3	Q5JS37	13	39038306	39050109	1:10	0.000497649	5.11048	0.0224972	0.014108
NID1:P14543:OID20362:v1	OID20362	NID1	Cardiometabolic	NID1	P14543	1	235975830	236065109	1:1000	0.000240261	5.95544	0.00447915	0.009564
NID2:Q14112:OID21085:v1	OID21085	NID2	Neurology	NID2	Q14112	14	52004809	52069059	1:100	0.000446214	8.68917	0	0.01122
NINJ1:Q92982:OID21167:v1	OID21167	NINJ1	Oncology	NINJ1	Q92982	9	93121496	93134251	1:1	0.190122	8.44276	0	0.003485
NIT1:Q86X76:OID30252:v1	OID30252	NIT1	Cardiometabolic_II	NIT1	Q86X76	1	161118086	161125445	1:1	0.000703573	4.99999	0	0.082494
NIT2:Q9NQR4:OID30336:v1	OID30336	NIT2	Cardiometabolic_II	NIT2	Q9NQR4	3	100334739	100361635	1:10	0.000806535	9.39188	0.00600611	0.057578
NLGN1:Q8N2Q7:OID30900:v1	OID30900	NLGN1	Neurology_II	NLGN1	Q8N2Q7	3	173396284	174294372	1:1	0.797989	5.96035	0	0.004601
NLGN2:Q8NFZ4:OID30878:v1	OID30878	NLGN2	Neurology_II	NLGN2	Q8NFZ4	17	7404874	7419860	1:1	0.92096	6.51581	0	0.003137
NME1:P15531:OID30451:v1	OID30451	NME1	Inflammation_II	NME1	P15531	17	51153559	51162428	1:1	0.984281	8.41538	0	0.005612
NME3:Q13232:OID20789:v1	OID20789	NME3	Inflammation	NME3	Q13232	16	1770320	1771561	1:10	0.000205959	4.50903	0.00298641	0.007275
NMI:Q13287:OID31378:v1	OID31378	NMI	Oncology_II	NMI	Q13287	2	151270470	151289894	1:1	0.00296873	8.67192	0.00298589	0.053594
NMNAT1:Q9HAN9:OID20913:v1	OID20913	NMNAT1	Neurology	NMNAT1	Q9HAN9	1	9943428	9985501	1:1	0.00106405	5.58447	0	0.057471
NMRK2:Q9NPI5:OID31163:v1	OID31163	NMRK2	Oncology_II	NMRK2	Q9NPI5	19	3933069	3942416	1:1	0.902564	5.4175	0	0.003938
NMT1:P30419:OID31021:v1	OID31021	NMT1	Neurology_II	NMT1	P30419	17	44957992	45109016	1:1	0.363987	7.84921	0	0.025894
NOMO1:Q15155:OID21106:v1	OID21106	NOMO1	Neurology	NOMO1	Q15155	16	14833721	14896157	1:100	0.000188783	4.61702	0	0.005983
NOP56:O00567:OID30055:v1	OID30055	NOP56	Cardiometabolic_II	NOP56	O00567	20	2652593	2658393	1:1	0.311254	10.5968	0	0.001998
NOS1:P29475:OID20863:v1	OID20863	NOS1	Neurology	NOS1	P29475	12	117208142	117452170	1:1	0.00928468	13.5201	0	0.003134
NOS2:P35228:OID30087:v1	OID30087	NOS2	Cardiometabolic_II	NOS2	P35228	17	27756766	27800529	1:1	0.590469	8.63742	0	0.004324
NOS3:P29474:OID20834:v1	OID20834	NOS3	Neurology	NOS3	P29474	7	150991017	151014588	1:1	0.0337235	10.6857	0	0.006977
NOTCH1:P46531:OID20311:v1	OID20311	NOTCH1	Cardiometabolic	NOTCH1	P46531	9	136494433	136546048	1:100	0.000223099	3.75817	0	0.006402
NOTCH2:Q04721:OID30407:v1	OID30407	NOTCH2	Cardiometabolic_II	NOTCH2	Q04721	1	119911553	120100779	1:100	0.000617771	5.01226	0	0.008104
NOTCH3:Q9UM47:OID20253:v1	OID20253	NOTCH3	Cardiometabolic	NOTCH3	Q9UM47	19	15159038	15200995	1:100	0.000394714	5.61394	0	0.005389
NPC2:P61916:OID30418:v1	OID30418	NPC2	Cardiometabolic_II	NPC2	P61916	14	74476192	74494177	1:100	0.002248	4.53602	0.0149981	0.005629
NPDC1:Q9NQX5:OID20205:v1	OID20205	NPDC1	Cardiometabolic	NPDC1	Q9NQX5	9	137039463	137046179	1:10	0.000291745	5.8719	0	0.004001
NPHS1:O60500:OID30540:v1	OID30540	NPHS1	Inflammation_II	NPHS1	O60500	19	35825372	35869287	1:1	0.115111	8.17918	0	0.002174
NPHS2:Q9NP85:OID30462:v1	OID30462	NPHS2	Inflammation_II	NPHS2	Q9NP85	1	179550539	179575952	1:1	0.528829	6.6117	0	0.002896
NPL:Q9BXD5:OID30329:v1	OID30329	NPL	Cardiometabolic_II	NPL	Q9BXD5	1	182789293	182830384	1:10	0.00106394	5.31675	0	0.016698
NPM1:P06748:OID20961:v1	OID20961	NPM1	Neurology	NPM1	P06748	5	171387116	171411810	1:1	0.021178	5.02208	0.735961	0.064285
NPPB:P16860:OID20049:v1	OID20049	NPPB	Cardiometabolic	NPPB	P16860	1	11857464	11858945	1:1	0.559241	18.7876	0	0.005872
NPPC:P23582:OID20568:v1	OID20568	NPPC	Inflammation	NPPC	P23582	2	231921809	231926396	1:1	0.000257449	6.38552	0	0.005549
NPR1:P16066:OID30116:v1	OID30116	NPR1	Cardiometabolic_II	NPR1	P16066	1	153678688	153693992	1:1	0.933796	8.08561	0	0.00237
NPTN:Q9Y639:OID21235:v1	OID21235	NPTN	Oncology	NPTN	Q9Y639	15	73560014	73634134	1:1	0.152554	10.7722	0	0.002453
NPTX1:Q15818:OID21074:v1	OID21074	NPTX1	Neurology	NPTX1	Q15818	17	80466834	80477843	1:100	0.000360404	4.92388	0	0.003417
NPTX2:P47972:OID30390:v1	OID30390	NPTX2	Cardiometabolic_II	NPTX2	P47972	7	98617285	98629869	1:100	0.0023338	5.51569	0	0.004427
NPTXR:O95502:OID20191:v1	OID20191	NPTXR	Cardiometabolic	NPTXR	O95502	22	38818452	38844028	1:10	0.00034323	6.15694	0.00151021	0.01393
NPY:P01303:OID21388:v1	OID21388	NPY	Oncology	NPY	P01303	7	24284188	24291862	1:1	0.000188783	10.3793	0	0.036379
NRCAM:Q92823:OID20229:v1	OID20229	NRCAM	Cardiometabolic	NRCAM	Q92823	7	108147623	108456717	1:10	0.00034323	6.87481	0	0.004445
NRGN:Q92686:OID30674:v1	OID30674	NRGN	Inflammation_II	NRGN	Q92686	11	124739942	124747210	1:1000	0.00401551	6.33145	0	0.07689
NRN1:Q9NPD7:OID30983:v1	OID30983	NRN1	Neurology_II	NRN1	Q9NPD7	6	5997999	6007605	1:1	0.938858	7.85414	0	0.004814
NRP1:O14786:OID20390:v1	OID20390	NRP1	Cardiometabolic	NRP1	O14786	10	33177492	33336262	1:1000	0.00046336	5.28728	0	0.005636
NRP2:O60462:OID21081:v1	OID21081	NRP2	Neurology	NRP2	O60462	2	205681990	205798133	1:100	0.000308917	6.80841	0	0.007063
NRTN:Q99748:OID20465:v1	OID20465	NRTN	Inflammation	NRTN	Q99748	19	5805067	5828324	1:1	0.862162	9.54237	0	0.003013
NRXN3:Q9Y4C0:OID30901:v1	OID30901	NRXN3	Neurology_II	NRXN3	Q9Y4C0	14	78170373	79868291	1:1	0.868586	6.16186	0	0.002325
NSFL1C:Q9UNZ2:OID21022:v1	OID21022	NSFL1C	Neurology	NSFL1C	Q9UNZ2	20	1442162	1473842	1:10	0.000326079	6.23067	0	0.096393
NT5C:Q8TCD5:OID30294:v1	OID30294	NT5C	Cardiometabolic_II	NT5C	Q8TCD5	17	75130225	75131757	1:10	0.00163023	5.97264	0	0.064791
NT5C1A:Q9BXI3:OID31102:v1	OID31102	NT5C1A	Neurology_II	NT5C1A	Q9BXI3	1	39651229	39672107	1:1	0.000772214	5.06874	0	0.012124
NT5C3A:Q9H0P0:OID20553:v1	OID20553	NT5C3A	Inflammation	NT5C3A	Q9H0P0	7	33014130	33062796	1:1	0.000171633	9.16497	0.00151037	0.082176
NT5E:P21589:OID21498:v1	OID21498	NT5E	Oncology	NT5E	P21589	6	85449584	85495791	1:10	0.00041189	4.15073	0	0.006677
NTF3:P20783:OID20591:v1	OID20591	NTF3	Inflammation	NTF3	P20783	12	5432108	5521536	1:1	0.000308939	8.15455	0	0.009932
NTF4:P34130:OID21208:v1	OID21208	NTF4	Oncology	NTF4	P34130	19	49061066	49065054	1:1	0.188525	7.71874	0	0.003654
NTproBNP:NTproBNP:OID20125:v1	OID20125	NTproBNP	Cardiometabolic	NPPB	P16860	1	11857464	11858945	1:10	0.0554316	10.2583	0	0.004785
NTRK2:Q16620:OID20136:v1	OID20136	NTRK2	Cardiometabolic	NTRK2	Q16620	9	84668375	85095751	1:10	0.000497683	7.56367	0	0.006766
NTRK3:Q16288:OID21057:v1	OID21057	NTRK3	Neurology	NTRK3	Q16288	15	87859751	88256768	1:10	0.000274593	5.27255	0	0.007261
NUB1:Q9Y5A7:OID20510:v1	OID20510	NUB1	Inflammation	NUB1	Q9Y5A7	7	151341772	151378449	1:1	0.000240286	7.18966	0	0.087732
NUBP1:P53384:OID31412:v1	OID31412	NUBP1	Oncology_II	NUBP1	P53384	16	10743786	10769351	1:1	0.730943	8.89375	0	0.004941
NUCB2:P80303:OID21448:v1	OID21448	NUCB2	Oncology	NUCB2	P80303	11	17208153	17349980	1:1	0.000343242	4.49675	0.0014931	0.030112
NUDC:Q9Y266:OID20623:v1	OID20623	NUDC	Inflammation	NUDC	Q9Y266	1	26900238	26946871	1:1	0.000223122	5.275	0	0.084124
NUDT10:Q8NFP7:OID30198:v1	OID30198	NUDT10	Cardiometabolic_II	NUDT10	Q8NFP7	X	51332231	51337525	1:1	0.970072	5.77378	0	0.003307
NUDT15:Q9NV35:OID30102:v1	OID30102	NUDT15	Cardiometabolic_II	NUDT15	Q9NV35	13	48037726	48047221	1:1	0.620002	7.09618	0	0.005048
NUDT16:Q96DE0:OID31484:v1	OID31484	NUDT16	Oncology_II	NUDT16	Q96DE0	3	131381671	131388830	1:1	0.000995298	13.7139	0.00149295	0.05492
NUDT2:P50583:OID21308:v1	OID21308	NUDT2	Oncology	NUDT2	P50583	9	34329506	34343711	1:1	0.172599	9.36968	0	0.042673
NUDT5:Q9UKK9:OID21115:v1	OID21115	NUDT5	Neurology	NUDT5	Q9UKK9	10	12165330	12196144	1:100	0.000566349	5.10557	0	0.083766
NUMB:P49757:OID30568:v1	OID30568	NUMB	Inflammation_II	NUMB	P49757	14	73275107	73458617	1:1	0.000394687	8.1447	0	0.089927
NUP50:Q9UKX7:OID30100:v1	OID30100	NUP50	Cardiometabolic_II	NUP50	Q9UKX7	22	45163925	45188017	1:1	0.829615	6.13237	0	0.005946
NXPE4:Q6UWF7:OID30076:v1	OID30076	NXPE4	Cardiometabolic_II	NXPE4	Q6UWF7	11	114570591	114595786	1:1	0.802536	7.60305	0	0.003805
NXPH1:P58417:OID20849:v1	OID20849	NXPH1	Neurology	NXPH1	P58417	7	8433609	8752961	1:1	0.111759	11.4722	0	0.022938
NXPH3:O95157:OID30565:v1	OID30565	NXPH3	Inflammation_II	NXPH3	O95157	17	49575871	49583827	1:1	0.000892336	6.93384	0	0.007457
OBP2B:Q9NPH6:OID20980:v1	OID20980	OBP2B	Neurology	OBP2B	Q9NPH6	9	133205277	133209250	1:1	0.000274593	5.66553	0.00300336	0.004319
OCLN:Q16625:OID31069:v1	OID31069	OCLN	Neurology_II	OCLN	Q16625	5	69492292	69558104	1:1	0.000600611	6.99533	0	0.006723
ODAM:A1E959:OID20793:v1	OID20793	ODAM	Neurology	ODAM	A1E959	4	70195725	70204576	1:1	0.236425	10.6462	0.00151026	0.005001
OFD1:O75665:OID31268:v1	OID31268	OFD1	Oncology_II	OFD1	O75665	X	13734743	13777955	1:1	0.633027	6.09796	0	0.002469
OGA:O60502:OID31465:v1	OID31465	OGA	Oncology_II	OGA	O60502	10	101784443	101818465	1:1	0.0177094	5.80802	0	0.096729
OGFR:Q9NZT2:OID21360:v1	OID21360	OGFR	Oncology	OGFR	Q9NZT2	20	62804835	62814000	1:1	0.000360404	4.80849	0	0.060606
OGN:P20774:OID21123:v1	OID21123	OGN	Neurology	OGN	P20774	9	92383268	92404696	1:100	0.000257431	5.33149	0	0.00488
OGT:O15294:OID31300:v1	OID31300	OGT	Oncology_II	OGT	O15294	X	71533087	71575892	1:1	0.715551	7.72612	0	0.004223
OLFM4:Q6UX06:OID30665:v1	OID30665	OLFM4	Inflammation_II	OLFM4	Q6UX06	13	53028813	53052057	1:10	0.00252257	7.08142	0.0315407	0.008495
OLR1:P78380:OID20183:v1	OID20183	OLR1	Cardiometabolic	OLR1	P78380	12	10158301	10172138	1:10	0.000240261	5.32166	0.00899262	0.055956
OMD:Q99983:OID20725:v1	OID20725	OMD	Inflammation	OMD	Q99983	9	92412380	92424471	1:10	0.000188796	4.25625	0	0.005884
OMG:P23515:OID21352:v1	OID21352	OMG	Oncology	OMG	P23515	17	31272013	31297539	1:1	0.0004977	6.97811	0	0.0682
OMP:P47874:OID30835:v1	OID30835	OMP	Neurology_II	OMP	P47874	11	77102840	77103331	1:1	0.759189	6.76169	0	0.006663
OPHN1:O60890:OID31087:v1	OID31087	OPHN1	Neurology_II	OPHN1	O60890	X	67949349	68433913	1:1	0.00475341	9.762	0	0.121359
OPLAH:O14841:OID30201:v1	OID30201	OPLAH	Cardiometabolic_II	OPLAH	O14841	8	144051266	144063965	1:1	0.0483063	5.32657	0	0.060163
OPTC:Q9UBM4:OID21362:v1	OID21362	OPTC	Oncology	OPTC	Q9UBM4	1	203494153	203508949	1:1	0.000566349	7.29053	0	0.003136
ORM1:P02763:OID30768:v1	OID30768	ORM1	Inflammation_II	ORM1	P02763	9	114323098	114326479	1:100000	0.00485637	3.26022	0.004496	0.002819
OSBPL2:Q9H1P3:OID31085:v1	OID31085	OSBPL2	Neurology_II	OSBPL2	Q9H1P3	20	62231922	62296213	1:1	0.911968	5.62131	0	0.003693
OSCAR:Q8IYS5:OID20776:v1	OID20776	OSCAR	Inflammation	OSCAR	Q8IYS5	19	54094668	54102692	1:10	0.000188796	4.00841	0.00298641	0.003784
OSM:P13725:OID20574:v1	OID20574	OSM	Inflammation	OSM	P13725	22	30262829	30266851	1:1	0.000360428	5.92349	0.00449677	0.022371
OSMR:Q99650:OID20356:v1	OID20356	OSMR	Cardiometabolic	OSMR	Q99650	5	38845858	38945596	1:1000	0.000411876	4.36913	0	0.007739
OSTN:P61366:OID30909:v1	OID30909	OSTN	Neurology_II	OSTN	P61366	3	191199241	191265615	1:1	0.474586	7.07158	0	0.003917
OTOA:Q7RTW8:OID30825:v1	OID30825	OTOA	Neurology_II	OTOA	Q7RTW8	16	21663968	21761935	1:1	0.510794	6.63874	0	0.004867
OTUD6B:Q8N6M0:OID31487:v1	OID31487	OTUD6B	Oncology_II	OTUD6B	Q8N6M0	8	91070196	91087095	1:1	0.0161479	5.77608	0	0.083355
OTUD7B:Q6GQQ9:OID31064:v1	OID31064	OTUD7B	Neurology_II	OTUD7B	Q6GQQ9	1	149937812	150010726	1:1	0.00183615	7.87876	0	0.078334
OXCT1:P55809:OID30227:v1	OID30227	OXCT1	Cardiometabolic_II	OXCT1	P55809	5	41730065	41870425	1:1	0.000600611	9.26115	0	0.049666
OXT:P01178:OID21047:v1	OID21047	OXT	Neurology	OXT	P01178	20	3071620	3072517	1:10	0.000171621	4.28569	0	0.004159
P4HB:P07237:OID21509:v1	OID21509	P4HB	Oncology	P4HB	P07237	17	81843159	81860856	1:10	0.000514862	5.94561	0.00901009	0.04322
PACS2:Q86VP3:OID30186:v1	OID30186	PACS2	Cardiometabolic_II	PACS2	Q86VP3	14	105300563	105398147	1:1	0.115077	7.83198	0	0.087786
PADI2:Q9Y2J8:OID20467:v1	OID20467	PADI2	Inflammation	PADI2	Q9Y2J8	1	17066761	17119451	1:1	0.500309	9.58432	0	0.003195
PADI4:Q9UM07:OID20832:v1	OID20832	PADI4	Neurology	PADI4	Q9UM07	1	17308195	17364004	1:1	0.215916	9.24389	0.00151026	0.0448
PAEP:P09466:OID20925:v1	OID20925	PAEP	Neurology	PAEP	P09466	9	135561756	135566955	1:1	0.0734022	6.833	0	0.002836
PAFAH1B3:Q15102:OID30998:v1	OID30998	PAFAH1B3	Neurology_II	PAFAH1B3	Q15102	19	42297033	42303546	1:1	0.712736	5.00981	0	0.005021
PAFAH2:Q99487:OID31286:v1	OID31286	PAFAH2	Oncology_II	PAFAH2	Q99487	1	25959767	25998117	1:1	0.283094	9.64354	0	0.037113
PAG1:Q9NWQ8:OID20108:v1	OID20108	PAG1	Cardiometabolic	PAG1	Q9NWQ8	8	80967810	81112068	1:1	0.000274584	8.06836	0	0.035096
PAGR1:Q9BTK6:OID30206:v1	OID30206	PAGR1	Cardiometabolic_II	PAGR1	Q9BTK6	16	29816152	29822489	1:1	0.0315063	9.38941	0	0.038463
PAIP2B:Q9ULR5:OID31228:v1	OID31228	PAIP2B	Oncology_II	PAIP2B	Q9ULR5	2	71182738	71227103	1:1	0.563356	10.5523	0.00149295	0.008005
PAK4:O96013:OID20819:v1	OID20819	PAK4	Neurology	PAK4	O96013	19	39125770	39182816	1:1	0.290708	9.11565	0	0.046374
PALLD:Q8WX93:OID30444:v1	OID30444	PALLD	Inflammation_II	PALLD	Q8WX93	4	168497052	168928457	1:1	0.86941	6.32407	0	0.003956
PALM:O75781:OID31515:v1	OID31515	PALM	Oncology_II	PALM	O75781	19	708935	748329	1:1	0.00159591	4.79622	0.004496	0.004347
PALM2:Q8IXS6:OID31096:v1	OID31096	PALM2	Neurology_II	PALM2AKAP2	Q8IXS6	9	109498325	110172512	1:1	0.000823695	4.7103	0	0.002064
PALM3:A6NDB9:OID30182:v1	OID30182	PALM3	Cardiometabolic_II	PALM3	A6NDB9	19	14053363	14062076	1:1	0.855287	7.35204	0	0.00359
PAM:P19021:OID20291:v1	OID20291	PAM	Cardiometabolic	PAM	P19021	5	102753981	103029730	1:100	0.00034323	4.36913	0.00449631	0.005003
PAMR1:Q6UXH9:OID21153:v1	OID21153	PAMR1	Neurology	PAMR1	Q6UXH9	11	35431823	35530300	1:100	0.000274593	4.67348	0	0.005739
PAPPA:Q13219:OID20421:v1	OID20421	PAPPA	Inflammation	PAPPA	Q13219	9	116153791	116402321	1:1	0.46243	10.5424	0	0.004887
PARD3:Q8TEW0:OID31301:v1	OID31301	PARD3	Oncology_II	PARD3	Q8TEW0	10	34109560	34815325	1:1	0.737499	8.09545	0	0.019762
PARK7:Q99497:OID21160:v1	OID21160	PARK7	Neurology	PARK7	Q99497	1	7954291	7985505	1:100	0.000274593	5.10066	0	0.08817
PARP1:P09874:OID20500:v1	OID20500	PARP1	Inflammation	PARP1	P09874	1	226360210	226408154	1:1	0.00106412	8.36638	0	0.063404
PAXX:Q9BUH6:OID30591:v1	OID30591	PAXX	Inflammation_II	PAXX	Q9BUH6	9	136992422	136993984	1:10	0.000840855	5.57464	0	0.061184
PBK:Q96KB5:OID31158:v1	OID31158	PBK	Oncology_II	PBK	Q96KB5	8	27809624	27838082	1:1	0.888715	5.17437	0	0.007785
PBLD:P30039:OID20839:v1	OID20839	PBLD	Neurology	PBLD	P30039	10	68282660	68333049	1:1	0.164172	9.44122	0	0.023114
PBXIP1:Q96AQ6:OID31435:v1	OID31435	PBXIP1	Oncology_II	PBXIP1	Q96AQ6	1	154944076	154956123	1:1	0.000995298	7.03222	0	0.004528
PCARE:A6NGG8:OID30838:v1	OID30838	PCARE	Neurology_II	PCARE	A6NGG8	2	29060976	29074523	1:1	0.553369	8.6941	0	0.002636
PCBD1:P61457:OID30610:v1	OID30610	PCBD1	Inflammation_II	PCBD1	P61457	10	70882280	70888565	1:10	0.000772214	4.55321	0.00151011	0.00988
PCBP2:Q15366:OID31003:v1	OID31003	PCBP2	Neurology_II	PCBP2	Q15366	12	53452102	53481162	1:1	0.000394687	8.40087	0	0.073761
PCDH1:Q08174:OID20614:v1	OID20614	PCDH1	Inflammation	PCDH1	Q08174	5	141853090	141879246	1:1	6.8653e-05	5.11539	0.00300357	0.004406
PCDH12:Q9NPG4:OID31045:v1	OID31045	PCDH12	Neurology_II	PCDH12	Q9NPG4	5	141943581	141969741	1:1	0.000755054	6.52565	0	0.003481
PCDH17:O14917:OID20132:v1	OID20132	PCDH17	Cardiometabolic	PCDH17	O14917	13	57631744	57729311	1:10	0.000480522	7.14537	0.00151021	0.002365
[truncated: 943 more rows]

## Sheet: ST4
ST4. Correlation between Olink assay and UKB biochemistry assay proteins
Test statistics (two-sided, unadjusted) derived from Spearman's correlation test
Protein	UKB field ID	UKB assay methodology	UKBPPP ProteinID	Olink Target	Spearman's correlation	p	Notes
Alkaline phosphatase	30610	Enzymatic Rate	ALPP:P05187:OID21383:v1	ALPP (Placental)	0.179753	<1e-300	Placental isoform. Enzymatic activity assays typically do not distinguish isoforms of ALP, with the most abundant tissue-non-specific ALPL not assayed on Olink assay responsible for most blood alkaline phosphatase activity
			ALPI:P09923:OID30497:v1	ALPI (Intestinal)	0.232416	<1e-300	Intestinal isoform. Enzymatic activity assays typically do not distinguish isoforms of ALP, with the most abundant tissue-non-specific ALPL not assayed on Olink assay responsible for most blood alkaline phosphatase activity
Apolipoprotein A	30630	Immuno-turbidimetric	APOA1:P02647:OID30769:v1	APOA1	0.777193	<1e-300
Apolipoprotein B	30640	Immuno-turbidimetric	APOB:P04114:OID30673:v1	APOB (B100)	0.0807666	9.79179e-72	B100 isoform
Aspartate aminotransferase	30650	Enzymatic Rate	GOT1:P17174:OID30417:v1	GOT1 (cytoplasmic)	0.669912	<1e-300	Cytoplasmic. Enzymatic activity assays typically do not distinguish isoforms/locations.
Cystatin C	36720	Immuno-turbidimetric	CST3:P01034:OID20400:v1	CST3	0.859659	<1e-300
Lipoprotein (a)	36790	Immuno-turbidimetric	LPA:P08519:OID30747:v1	LPA	0.817126	<1e-300
Sex Hormone Binding Globulin	36830	Chemiluminescent Immunoassay – 2 step sandwich	SHBG:P04278:OID30685:v1	SHBG	0.944947	<1e-300

## Sheet: ST5
ST5. Significant (p<1.7x10-5) proteomic associations with age, sex or BMI.
Test statistics (two-sided, unadjusted) derived from multivariable linear regression
UKBPPP ProteinID	Protein name	Age			Sex			BMI
		Beta	SE	log10(p)	Beta (males)	SE	log10(p)	Beta	SE	log10(p)
AARSD1:Q9BTE6:OID21311:v1	Alanyl-tRNA editing protein Aarsd1	0.0103337	0.000526318	84.7824	0.283179	0.0084315	243.877	0.0106467	0.000883345	32.6806
ABHD14B:Q96IU4:OID20921:v1	Protein ABHD14B	0.00595216	0.000550118	26.5269	0.115106	0.00881128	38.2101	0.0143086	0.000925028	53.1217
ABL1:P00519:OID21280:v1	Tyrosine-protein kinase ABL1	0.00447925	0.000538029	16.0645	0.0400212	0.00861912	5.46377	0.027441	0.000903001	200.301
ACAA1:P09110:OID21269:v1	3-ketoacyl-CoA thiolase, peroxisomal	0.00263089	0.000548841	5.78427	0.168922	0.00879626	81.167	0.0375094	0.000921869	355.343
ACAN:P16112:OID20159:v1	Aggrecan core protein	0.0320114	0.000518986	798.321	0.335397	0.00831548	349.38	-0.0413204	0.000871458	479.385
ACE2:Q9BYF1:OID20105:v1	Angiotensin-converting enzyme 2	0.0198938	0.000487124	357.961	0.777889	0.00780289	1970.44	0.0445928	0.000818764	627.555
ACOX1:Q15067:OID20124:v1	Peroxisomal acyl-coenzyme A oxidase 1	0.000381165	0.00055468	0.308059	0.00120218	0.00888474	0.0494558	0.0128478	0.000931165	42.5011
ACP5:P13686:OID20314:v1	Tartrate-resistant acid phosphatase type 5	0.0210108	0.000532033	335.284	0.367082	0.00852128	397.55	0.0174341	0.000892989	83.849
ACP6:Q9NPH0:OID21432:v1	Lysophosphatidic acid phosphatase type 6	0.0063259	0.000551303	29.7141	0.168745	0.00883334	80.3418	0.00580066	0.000925408	9.43402
ACTA2:P62736:OID20079:v1	Actin, aortic smooth muscle	0.0557367	0.000489831	2502.3	0.0438734	0.00784624	7.6457	0.0161159	0.000823314	84.2735
ACTN4:O43707:OID20435:v1	Alpha-actinin-4	0.00846871	0.000561162	50.6206	-0.0018634	0.00898563	0.0779406	0.00388692	0.000942881	4.4253
ACVRL1:P37023:OID20999:v1	Serine/threonine-protein kinase receptor R3	0.0315923	0.000514368	791.837	0.270843	0.00823697	233.905	0.0399963	0.000864767	456.683
ACY1:Q03154:OID20137:v1	Aminoacylase-1	0.00644314	0.000493012	38.2421	0.58782	0.00789695	1144.02	0.0682405	0.00082764	1387.63
ADA:P00813:OID20645:v1	Adenosine deaminase	0.00455598	0.000542592	16.3272	0.224379	0.00869233	145.271	0.0214032	0.000910393	120.848
ADA2:Q9NZK5:OID20394:v1	Adenosine deaminase 2	0.025314	0.000538252	471.852	-0.180962	0.00861718	96.7676	0.0225874	0.000903488	136.383
ADAM15:Q13444:OID20109:v1	Disintegrin and metalloproteinase domain-containing protein 15	0.0121843	0.000555902	105.258	-0.139874	0.00890459	54.7424	-0.00860973	0.000934367	19.4888
ADAM22:Q9P0K1:OID21001:v1	Disintegrin and metalloproteinase domain-containing protein 22	0.0132749	0.000542193	130.888	0.0414178	0.00868399	5.73224	0.02511	0.000911322	165.164
ADAM23:O75077:OID20651:v1	Disintegrin and metalloproteinase domain-containing protein 23	0.0114304	0.000549133	95.107	0.139972	0.00879713	56.1396	0.00346401	0.000921369	3.76864
ADAM8:P78325:OID21039:v1	Disintegrin and metalloproteinase domain-containing protein 8	0.00755047	0.000538863	43.7975	-0.133896	0.00863128	53.4233	0.0415084	0.000904841	449.583
ADAMTS13:Q76LX8:OID20249:v1	A disintegrin and metalloproteinase with thrombospondin motifs 13	-0.0140635	0.000546338	144.474	-0.161068	0.00875063	74.6912	0.00568161	0.000916839	9.23656
ADAMTS15:Q8TE58:OID21275:v1	A disintegrin and metalloproteinase with thrombospondin motifs 15	0.00228637	0.000496644	5.38073	-0.231976	0.00795613	184.631	0.0900237	0.000833541	2281.61
ADAMTS16:Q8TE57:OID20089:v1	A disintegrin and metalloproteinase with thrombospondin motifs 16	0.0422605	0.00050912	1403.66	-0.390439	0.00815522	488.419	0.0230554	0.000855735	158.017
ADAMTS8:Q9UP79:OID21502:v1	A disintegrin and metalloproteinase with thrombospondin motifs 8	0.0100181	0.000546833	74.0037	-0.0448339	0.00876323	6.50448	-0.0319155	0.000918828	260.579
ADCYAP1R1:P41586:OID21188:v1	Pituitary adenylate cyclase-activating polypeptide type I receptor	-0.00240572	0.000563806	4.70211	0.0228557	0.00903611	1.94196	-0.00458884	0.000947005	5.89761
ADGRB3:O60242:OID20974:v1	Adhesion G protein-coupled receptor B3	0.0142466	0.000549019	146.761	-0.0115952	0.00879186	0.727644	-0.0179477	0.000923023	83.1806
ADGRE2:Q9UHX3:OID20755:v1	Adhesion G protein-coupled receptor E2	0.0290393	0.000532964	628.451	0.0680226	0.00854115	14.77	0.0227345	0.000894525	140.885
ADGRE5:P48960:OID20260:v1	CD97 antigen	0.0288353	0.000530157	626.355	0.0711965	0.00848836	16.2934	0.0288349	0.000889094	227.693
ADGRG1:Q9Y653:OID21294:v1	Adhesion G-protein coupled receptor G1	0.0348613	0.000511363	967.483	0.0962167	0.00819193	31.0857	0.0510426	0.000858246	744.294
ADGRG2:Q8IZP9:OID20189:v1	Adhesion G-protein coupled receptor G2	0.00145743	0.000492886	2.50743	-0.725475	0.00789494	1698.5	-0.0518323	0.000827429	822.736
ADH4:P08319:OID20117:v1	All-trans-retinol dehydrogenase [NAD	0.00607841	0.000501279	33.0654	0.496478	0.00802963	801.825	0.0726601	0.000842557	1507.52
ADM:P35318:OID21467:v1	ADM	0.0393993	0.000445846	1580.49	-0.0906518	0.00714477	36.1054	0.0898588	0.000748407	2761
AFP:P02771:OID20978:v1	Alpha-fetoprotein	0.0275897	0.000545027	544.527	-0.112361	0.00872758	37.1419	-0.00932303	0.000915961	23.5827
AGER:Q15109:OID20756:v1	Advanced glycosylation end product-specific receptor	0.00285289	0.000529156	7.15349	-0.241134	0.00848054	175.725	-0.0384531	0.000888051	401.526
AGR2:O95994:OID20896:v1	Anterior gradient protein 2 homolog	0.0199474	0.000556795	276.783	-0.0362454	0.00891934	4.31534	-0.00403297	0.000936641	4.77801
AGR3:Q8TD06:OID21243:v1	Anterior gradient protein 3	0.00812229	0.000546521	49.1268	0.209656	0.00875832	125.194	0.0380455	0.000918312	368.126
AGRN:O00468:OID20786:v1	Agrin	0.0250711	0.000516555	501.862	0.0613338	0.00827817	12.889	0.0530495	0.000866983	786.478
AGRP:O00253:OID20658:v1	Agouti-related protein	-0.00601745	0.000532773	28.8203	0.377425	0.00853504	418.488	0.0149624	0.00089392	61.9933
AGXT:P21549:OID20139:v1	Serine--pyruvate aminotransferase	0.00149802	0.00053603	2.28422	0.323387	0.00858601	305.5	0.0402128	0.000899856	427.097
AHCY:P23526:OID20199:v1	Adenosylhomocysteinase	0.0104025	0.000543492	80.6459	0.0263142	0.00870554	2.60092	0.0247378	0.000912384	160.02
AHSP:Q9NZD4:OID21078:v1	Alpha-hemoglobin-stabilizing protein	0.00208517	0.000520845	4.20399	0.527309	0.00834339	836.847	0.0107775	0.00087405	34.1573
AIF1:P55008:OID21234:v1	Allograft inflammatory factor 1	0.00275971	0.00055599	6.15846	0.0754021	0.00891084	16.5682	0.017081	0.000933877	73.7609
AIFM1:O95831:OID21287:v1	Apoptosis-inducing factor 1, mitochondrial	4.12312e-05	0.000544129	0.0270576	0.166498	0.00871628	80.3284	0.0349192	0.000913183	314.689
AK1:P00568:OID20122:v1	Adenylate kinase isoenzyme 1	0.00549099	0.000529759	24.4217	0.340961	0.00848557	346.842	0.0165188	0.00088933	76.0317
AKR1B1:P15121:OID21244:v1	Aldo-keto reductase family 1 member B1	-0.00139633	0.000558253	1.90732	-0.0335902	0.0089471	3.75941	0.0106729	0.000937677	29.2534
AKR1C4:P17516:OID20062:v1	Aldo-keto reductase family 1 member C4	0.00169612	0.000559371	2.61456	0.106583	0.00896016	31.8579	0.0193246	0.000940198	92.7597
AKT1S1:Q96B36:OID20895:v1	Proline-rich AKT1 substrate 1	-0.000417905	0.000548241	0.350757	0.125055	0.0087808	45.2076	0.0161287	0.000921412	67.6716
AKT3:Q9Y243:OID21197:v1	RAC-gamma serine/threonine-protein kinase	-0.00104463	0.000557171	1.21598	-0.00339959	0.00892951	0.152787	0.00623129	0.000935894	10.5524
ALCAM:Q13740:OID20273:v1	CD166 antigen	0.0217546	0.000511212	388.204	-0.665612	0.00818802	1352.09	0.0123965	0.000857892	46.5079
ALDH1A1:P00352:OID21128:v1	Retinal dehydrogenase 1	0.00333864	0.000511806	10.1583	0.488732	0.0081988	747.728	0.0445415	0.000859014	570.733
ALDH3A1:P30838:OID20512:v1	Aldehyde dehydrogenase, dimeric NADP-preferring	0.00592371	0.000534143	27.8207	0.519436	0.00856543	772.838	0.0114953	0.00089787	36.7435
ALPP:P05187:OID21383:v1	Alkaline phosphatase, placental type	0.014407	0.000548167	150.496	-0.20949	0.00878153	124.363	-0.00295565	0.000920016	2.88069
AMBN:Q9NP70:OID20437:v1	Ameloblastin	-0.00543171	0.000560868	21.4352	0.0676165	0.00898091	13.2838	-0.0142091	0.000942386	50.5312
AMBP:P02760:OID21413:v1	Protein AMBP [Cleaved into: Alpha-1-microglobulin	0.0344657	0.000501473	983.089	0.147828	0.00803644	74.5965	0.0516365	0.000841876	790.183
AMFR:Q9UKV5:OID20806:v1	E3 ubiquitin-protein ligase AMFR	-0.00338252	0.000560066	8.80776	-0.014168	0.00897019	0.942189	0.0176641	0.000941285	77.5726
AMIGO2:Q86SJ2:OID21370:v1	Amphoterin-induced protein 2	0.000735601	0.000556818	0.729367	-0.145123	0.0089201	58.6365	0.00392044	0.000934535	4.56344
AMN:Q9BXJ7:OID20492:v1	Protein amnionless [Cleaved into: Soluble protein amnionless]	0.00290135	0.000553851	6.78904	0.145959	0.00886857	59.9736	0.0284126	0.000930598	202.134
AMY2A:P04746:OID20333:v1	Pancreatic alpha-amylase	0.00956599	0.000545905	67.8109	-0.0329046	0.00873848	3.7788	-0.0461354	0.000914577	540.466
AMY2B:P19961:OID20340:v1	Alpha-amylase 2B	0.00760395	0.000556735	41.663	0.0124758	0.00891314	0.791537	-0.0451488	0.000933623	497.467
ANG:P03950:OID20403:v1	Angiogenin	0.00926796	0.000524259	69.0001	0.54917	0.00839327	894.391	0.0312365	0.000879923	271.949
ANGPT1:Q15389:OID20740:v1	Angiopoietin-1	0.00723888	0.00055467	38.1386	-0.0154325	0.00888859	1.08338	0.00690708	0.000930672	12.9299
ANGPT2:O15123:OID21463:v1	Angiopoietin-2	0.0169591	0.000536444	216.533	-0.262186	0.00859661	201.756	0.0268484	0.000900485	192.953
ANGPTL1:O95841:OID20211:v1	Angiopoietin-related protein 1	0.0127369	0.000546692	118.7	-0.338042	0.00875395	320.768	-0.0148992	0.000917976	58.3623
ANGPTL2:Q9UKU9:OID20726:v1	Angiopoietin-related protein 2	0.0164464	0.000521015	215.873	0.119264	0.00834819	45.4844	0.062735	0.000874125	1067.41
ANGPTL3:Q9Y5C1:OID20407:v1	Angiopoietin-related protein 3	0.0216313	0.000508568	387.746	-0.708259	0.00814409	1533.23	0.00441643	0.000853993	6.63246
ANGPTL4:Q9BY76:OID20703:v1	Angiopoietin-related protein 4	0.0177926	0.00052662	246.767	0.0619579	0.00843943	12.6688	0.04607	0.00088394	576.493
ANGPTL7:O43827:OID21412:v1	Angiopoietin-related protein 7	0.0217944	0.000537111	353.616	0.288207	0.0086073	242.458	0.00519326	0.000901605	8.07272
ANKRD54:Q6NXT1:OID21162:v1	Ankyrin repeat domain-containing protein 54	-0.00276439	0.000542919	6.44838	0.244346	0.00870134	171.435	0.00952509	0.000911921	24.7851
ANPEP:P15144:OID20350:v1	Aminopeptidase N	0.00201768	0.000552996	3.57856	0.182773	0.00885522	93.5355	0.0115493	0.000928664	34.7291
ANXA10:Q9UJ72:OID20886:v1	Annexin A10	0.0264914	0.000546228	500.82	-0.0306476	0.00874856	3.33709	0.00421375	0.000918028	5.3523
ANXA11:P50995:OID20583:v1	Annexin A11	-0.00108879	0.000551345	1.31608	0.013206	0.00884289	0.868578	0.00790654	0.000926857	16.8248
ANXA3:P12429:OID21036:v1	Annexin A3	-0.00256737	0.000541521	5.6712	-0.0309805	0.00867387	3.44978	0.0165256	0.000909305	72.8491
ANXA4:P09525:OID20123:v1	Annexin A4	-0.00245829	0.000549872	5.10708	-0.0137903	0.00880801	0.930196	0.00562243	0.000923067	8.94696
ANXA5:P08758:OID20810:v1	Annexin A5	0.0154129	0.000558231	165.813	-0.0633649	0.00894109	11.8572	0.0127297	0.000939054	41.061
AOC1:P19801:OID20452:v1	Amiloride-sensitive amine oxidase [copper-containing]	-0.00125648	0.00056228	1.59437	0.00567565	0.00900353	0.276997	0.00932652	0.00094476	22.2375
AOC3:Q16853:OID20389:v1	Membrane primary amine oxidase	0.0277605	0.000529325	583.546	-0.323565	0.00847613	313.679	-0.0161055	0.000888726	72.4411
APBB1IP:Q7Z5R6:OID21359:v1	Amyloid beta A4 precursor protein-binding family B member 1-interacting protein	0.0116991	0.000527037	107.925	0.0817954	0.00844303	21.4501	0.0525623	0.000884553	743.071
APEX1:P27695:OID21434:v1	APEX nuclease	0.00417109	0.000523121	14.8028	0.176282	0.00838285	97.033	0.0333304	0.000878442	309.968
APLP1:P51693:OID20164:v1	Amyloid-like protein 1	-0.000487126	0.000533629	0.442105	-0.262591	0.00854756	204.646	-0.0454162	0.000895817	546.29
APOH:P02749:OID21072:v1	Beta-2-glycoprotein 1	0.0125254	0.00055036	113.357	0.0222007	0.00881641	1.92806	0.0121466	0.000923722	38.7026
APOM:O95445:OID20374:v1	Apolipoprotein M	-0.0044825	0.000535602	16.2253	-0.1975	0.00857671	116.01	-0.0447118	0.000899285	525.974
APP:P05067:OID21070:v1	Amyloid-beta precursor protein	0.00551381	0.000554543	22.5464	-0.0192263	0.00888263	1.51667	0.0115584	0.000930615	34.6409
APRT:P07741:OID20927:v1	Adenine phosphoribosyltransferase	0.000487816	0.000542435	0.433571	0.177091	0.00868845	91.2488	0.0117032	0.000911559	36.9428
AREG:P15514:OID21357:v1	Amphiregulin	0.0075672	0.000553498	41.7482	0.0115023	0.00886693	0.710941	0.0103973	0.000928964	28.3183
ARG1:P05089:OID21445:v1	Arginase-1	0.00405909	0.000535538	13.4524	0.00572716	0.00858332	0.297035	-0.00399422	0.000898912	5.05187
ARHGAP1:Q07960:OID21202:v1	Rho GTPase-activating protein 1	-0.0053119	0.00055653	20.8463	0.152533	0.00891948	64.6494	-0.0050216	0.000934783	7.10656
ARHGAP25:P42331:OID21255:v1	Rho GTPase-activating protein 25	0.00035973	0.000553127	0.287801	0.145666	0.00886495	59.7857	0.0144176	0.000929067	53.4569
ARHGEF12:Q9NZN5:OID20554:v1	Rho guanine nucleotide exchange factor 12	-0.000215958	0.000539436	0.161839	0.0348419	0.00865091	4.24838	0.0145642	0.000906913	57.1637
ARID4B:Q4LE39:OID20803:v1	AT-rich interactive domain-containing protein 4B	-0.00319828	0.000560072	7.94577	0.0612067	0.00897028	11.0457	0.0100361	0.000941295	25.786
ARNT:P27540:OID20432:v1	Aryl hydrocarbon receptor nuclear translocator	-0.00412267	0.000561897	12.6543	-0.0338216	0.00899739	3.76762	-0.00140793	0.000944115	0.866789
ARSA:P15289:OID21138:v1	Arylsulfatase A	0.00912077	0.000532615	64.8275	0.183047	0.00853213	100.925	0.0401419	0.000893938	431.154
ARSB:P15848:OID21331:v1	Arylsulfatase B	-0.000604509	0.000549331	0.566802	0.12912	0.00880016	47.9146	0.0243275	0.000921969	151.675
ART3:Q13508:OID20346:v1	Ecto-ADP-ribosyltransferase 3	-0.00265251	0.000494882	7.07761	0.845913	0.0079246	2235.66	-0.0364863	0.000830888	412.75
ARTN:Q5T4W7:OID20446:v1	Artemin	-0.00143187	0.000563004	1.95921	-0.0214739	0.00901511	1.76389	0.00697042	0.000945975	12.7564
ASAH2:Q9NR71:OID20996:v1	Neutral ceramidase	-0.00184654	0.000531644	3.28853	-0.355888	0.00851504	374.621	0.0397989	0.000893593	424.237
ASGR1:P07306:OID20990:v1	Asialoglycoprotein receptor 1	0.0150386	0.000500794	195.662	0.20397	0.00802094	141.033	0.0773382	0.00084174	1697.12
ATF2:P15336:OID20798:v1	Cyclic AMP-dependent transcription factor ATF-2	-0.00471809	0.000563536	16.2369	0.00877452	0.00902576	0.480207	0.0083314	0.000947116	17.8373
ATG4A:Q8WYN0:OID21246:v1	Cysteine protease ATG4A	-0.00348061	0.000541034	9.89955	0.24087	0.00867113	167.811	0.0101337	0.000908755	28.1166
ATOX1:O00244:OID21476:v1	Copper transport protein ATOX1	0.00619496	0.000546971	28.9749	-0.0696762	0.00876544	14.7169	0.0191773	0.000919061	95.5609
ATP5IF1:Q9UII2:OID20760:v1	ATPase inhibitor, mitochondrial	0.00101141	0.000551209	1.17699	0.00858965	0.00883354	0.480354	0.0145363	0.000925147	54.7752
ATP6AP2:O75787:OID21178:v1	Renin receptor	0.00843725	0.000554294	51.4771	0.145354	0.00888365	59.2897	0.0187428	0.000931027	89.0481
ATP6V1F:Q16864:OID20843:v1	V-type proton ATPase subunit F	-0.00021692	0.000553521	0.157928	0.122867	0.00886439	42.8788	0.00820761	0.000930193	17.9416
ATXN10:Q9UBB4:OID20865:v1	Ataxin-10	-0.000855832	0.000556678	0.905865	-0.0120579	0.00891593	0.753859	0.00887001	0.000935591	20.5794
AXIN1:O15169:OID20582:v1	Axin-1	-0.00271816	0.00053565	6.40909	0.136945	0.0085902	56.3514	0.0151245	0.000900549	62.4039
AXL:P30530:OID20363:v1	Tyrosine-protein kinase receptor UFO	0.00896862	0.0005483	59.2597	0.129501	0.00877998	48.4082	0.0199053	0.000920585	102.493
AZU1:P20160:OID20309:v1	Azurocidin	0.00141685	0.000542755	2.04363	0.172137	0.00868972	86.2676	0.0264052	0.000910017	182.84
B4GALT1:P15291:OID20780:v1	Beta-1,4-galactosyltransferase 1	0.0151237	0.000535251	173.569	0.236658	0.00857779	165.607	0.0309993	0.000898362	257.222
B4GAT1:O43505:OID21127:v1	Beta-1,4-glucuronyltransferase 1	0.013833	0.000531629	147.56	-0.343617	0.00851635	349.669	-0.0449872	0.000892284	540.434
BACH1:O14867:OID20505:v1	Transcription regulator protein BACH1	-0.00163907	0.000538522	2.63107	0.0708391	0.00863626	15.6182	0.0149824	0.000905377	60.6224
BAG3:O95817:OID20972:v1	BAG family molecular chaperone regulator 3	0.0055613	0.000538598	24.2425	0.154066	0.00862499	70.4186	0.0502983	0.000905503	652.142
BAG6:P46379:OID20114:v1	Large proline-rich protein BAG6	0.00813344	0.000544954	49.5364	0.0455124	0.00872922	6.73109	0.0170031	0.000915965	75.9357
BAIAP2:Q9UQB8:OID21250:v1	Brain-specific angiogenesis inhibitor 1-associated protein 2	0.00252168	0.000537348	5.56837	0.268574	0.00861205	210.738	0.0513597	0.000902563	683.035
BAMBI:Q13145:OID21267:v1	BMP and activin membrane-bound inhibitor homolog	0.0208284	0.000550088	308.583	-0.159529	0.00881624	72.2215	0.00544638	0.000923963	8.42245
BANK1:Q8NDB2:OID20594:v1	B-cell scaffold protein with ankyrin repeats	-0.00314704	0.00053926	8.26888	0.135865	0.00864809	54.7607	0.0143459	0.000906617	55.5349
BAX:Q07812:OID20856:v1	Apoptosis regulator BAX	0.00163695	0.000557935	2.47516	-0.0184822	0.00893621	1.41315	0.0119703	0.000938246	36.4931
BCAM:P50895:OID21076:v1	Basal cell adhesion molecule	0.0216842	0.000545461	339.646	-0.00151854	0.00873793	0.0644757	0.00553604	0.0009155	8.82804
BCAN:Q96GW7:OID20998:v1	Brevican core protein	-0.0131452	0.000523471	137.58	-0.345901	0.00838414	365.224	-0.0501254	0.000879855	684.893
BCL2L11:O43521-2:OID20513:v1	Bcl-2-like protein 11	0.01372	0.000548682	136.441	0.16956	0.00879919	81.7229	0.00636732	0.000922458	11.2867
BCR:P11274:OID20558:v1	Breakpoint cluster region protein	0.000661294	0.000543354	0.650552	0.101012	0.00871376	30.3064	0.0165613	0.000913502	72.4984
BGN:P21810:OID21198:v1	Biglycan	0.00402508	0.000552896	12.4701	-0.251891	0.00886154	175.59	-0.00886054	0.000928779	20.8266
BID:P55957:OID20517:v1	BH3-interacting domain death agonist	0.00085405	0.00054235	0.938069	-0.00683585	0.00869765	0.364612	0.0301165	0.000911813	235.999
BIN2:Q9UBW5:OID21067:v1	Bridging integrator 2	-0.00311883	0.000543872	8.00721	-0.0343462	0.00871246	4.09232	0.00952071	0.000912831	24.7163
BIRC2:Q13490:OID21217:v1	Baculoviral IAP repeat-containing protein 2	-0.000168463	0.000554362	0.118492	0.0192461	0.00888475	1.51855	0.0103675	0.000931143	28.034
BLMH:Q13867:OID20336:v1	Bleomycin hydrolase	0.00187255	0.000541615	3.26282	0.283194	0.00867499	230.658	0.0153793	0.000908914	63.3251
BLVRB:P30043:OID21141:v1	Flavin reductase	0.00271092	0.000528622	6.53244	0.351797	0.00846817	370.263	0.00964448	0.000887236	26.7663
BMP4:P12644:OID20994:v1	Bone morphogenetic protein 4	0.0101432	0.000548478	75.3802	0.273302	0.0087832	209.843	-0.0102776	0.000922113	28.0903
BMP6:P22004:OID20111:v1	Bone morphogenetic protein 6	0.00833901	0.000558213	49.6253	0.137737	0.00894142	52.6925	0.010017	0.000938124	25.8591
BOC:Q9BWV1:OID20116:v1	Brother of CDO	-0.0110364	0.000544667	90.1951	0.273214	0.00872463	212.473	-0.0279109	0.000915484	201.562
BPIFB1:Q8TDL5:OID20308:v1	BPI fold-containing family B member 1	0.00801122	0.000530022	50.7765	-0.430692	0.00848225	547.885	-0.0351808	0.000889522	336.228
BRK1:Q8WUW1:OID20883:v1	Protein BRICK1	0.0157503	0.000551416	177.275	-0.103013	0.00883165	30.6701	0.0188272	0.000926747	90.6548
BSG:P35613:OID20626:v1	Basigin	0.0181962	0.000518662	265.754	0.312523	0.00830826	304.766	0.0415341	0.000870199	485.796
BST1:Q10588:OID21051:v1	ADP-ribosyl cyclase/cyclic ADP-ribose hydrolase 2	-0.00187767	0.000547933	3.21383	-0.318488	0.00877591	284.038	0.00410192	0.000919912	5.08353
BST2:Q10589:OID21029:v1	Bone marrow stromal antigen 2	0.00958596	0.000533212	71.3148	0.131743	0.00854013	52.8431	0.0355882	0.000895197	339.699
BTC:P35070:OID21199:v1	Probetacellulin [Cleaved into: Betacellulin	0.00239687	0.000552231	4.84604	-0.0155549	0.00885058	1.10327	0.00392852	0.000927562	4.64084
BTN2A1:Q7KYR7:OID20713:v1	Butyrophilin subfamily 2 member A1	0.0252175	0.000526594	488.895	0.0278516	0.00843905	3.01484	0.0335166	0.000883832	309.632
BTN3A2:P78410:OID20540:v1	Butyrophilin subfamily 3 member A2	0.017029	0.000541868	213.995	0.0128657	0.00868992	0.857801	0.0298387	0.000911003	232.141
C19orf12:Q9NSK7:OID20804:v1	Protein C19orf12	0.00173041	0.000532851	2.93361	0.315825	0.0085343	295.019	0.0561815	0.000895545	824.35
C1QA:P02745:OID20654:v1	Complement C1q subcomponent subunit A	0.00926124	0.000545829	63.6671	-0.202349	0.00874304	117.171	0.00160782	0.000915369	1.1023
C1QTNF1:Q9BXJ1:OID20367:v1	Complement C1q tumor necrosis factor-related protein 1	0.0175064	0.000538324	228.909	0.0672731	0.00862025	14.2142	0.0391428	0.000903826	401.705
C2:P06681:OID20410:v1	Complement C2	0.0118139	0.000529794	108.899	-0.281572	0.0084837	238.269	0.0508346	0.000889533	689.233
C2CD2L:O14523:OID20864:v1	Phospholipid transfer protein C2CD2L	0.000813089	0.000561529	0.830837	-0.00429084	0.00899264	0.19842	0.0136145	0.00094365	46.3637
C4BPB:P20851:OID21481:v1	C4b-binding protein beta chain	0.0162535	0.00053811	197.935	-0.406419	0.00862345	473.889	0.00973689	0.000904172	26.287
CA1:P00915:OID20409:v1	Carbonic anhydrase 1	0.00315267	0.000531729	8.51339	0.412846	0.00851264	500.814	0.00933037	0.000892744	24.8138
CA11:O75493:OID21195:v1	Carbonic anhydrase-related protein 11	0.00186352	0.000561593	3.04268	-0.161593	0.00900063	71.1191	-0.00781987	0.000943288	15.9354
CA12:O43570:OID21344:v1	Carbonic anhydrase 12	0.00795345	0.000551977	46.2499	-0.140974	0.00884256	56.3552	0.0128447	0.00092641	42.9068
CA13:Q8N1Q1:OID20225:v1	Carbonic anhydrase 13	-0.00112678	0.000553714	1.37819	-0.0217547	0.00887149	1.84765	0.00682201	0.000930763	12.6298
CA14:Q9ULX7:OID21401:v1	Carbonic anhydrase 14	-0.0172751	0.000500299	257.572	0.580035	0.00801738	1084.21	-0.0612387	0.000839812	1100.59
CA2:P00918:OID21149:v1	Carbonic anhydrase 2	0.00283517	0.000524298	7.19262	0.396785	0.00839842	476.102	0.0131274	0.000879726	49.5192
CA3:P07451:OID20271:v1	Carbonic anhydrase 3	0.0179852	0.000521951	256.527	0.365092	0.00836014	408.363	0.014347	0.000876153	59.3871
CA4:P22748:OID20241:v1	Carbonic anhydrase 4	-0.0081397	0.000547742	49.1219	0.18801	0.00877313	100.712	0.013073	0.000919197	45.0886
CA5A:P35218:OID20075:v1	Carbonic anhydrase 5A, mitochondrial	0.00514647	0.000520178	22.332	0.485777	0.00833236	715.904	0.0540485	0.000874322	801.497
CA6:P23280:OID21096:v1	Carbonic anhydrase 6	-0.0144372	0.000516822	169.7	0.651809	0.00827989	1271.63	-0.0300137	0.000867821	258.355
CA9:Q16790:OID21417:v1	Carbonic anhydrase 9	0.0221105	0.000534511	367.216	-0.124514	0.00856563	47.0527	-0.0394905	0.000897241	414.639
CALB1:P05937:OID21306:v1	Calbindin	0.0290456	0.000529646	636.225	-0.178917	0.00848481	97.5547	-0.0271882	0.00088893	202.861
CALB2:P22676:OID20801:v1	Calretinin	0.00716238	0.000512715	43.5373	-0.476737	0.0082118	709.983	0.0715005	0.000861703	1402.2
CALCA:P01258:OID20983:v1	Calcitonin [Cleaved into: Calcitonin; Katacalcin	0.0123979	0.000445324	168.566	1.11431	0.00713171	4325.59	0.0325188	0.000748431	404.18
CALCOCO1:Q9P1Z2:OID21387:v1	Calcium-binding and coiled-coil domain-containing protein 1	-0.00179281	0.000530331	3.14031	0.053603	0.0084974	9.54567	0.00821884	0.00089038	19.5547
CAMKK1:Q8N5S9:OID21182:v1	Calcium/calmodulin-dependent protein kinase kinase 1	0.00224774	0.000556777	4.26594	0.0231122	0.00892345	2.01778	0.018042	0.000935199	81.9013
CANT1:Q8WVQ1:OID20181:v1	Soluble calcium-activated nucleotidase 1	0.00946914	0.000538789	68.2111	0.0479717	0.00863366	7.55775	0.0366886	0.000904687	353.159
CAPG:P40121:OID21431:v1	Macrophage-capping protein	0.0205116	0.000534587	316.788	0.0831733	0.00856866	21.5298	0.0335656	0.000897756	301.088
CARHSP1:Q9Y2V2:OID20859:v1	Calcium-regulated heat-stable protein 1	0.00332251	0.000539705	9.12441	0.340628	0.00864408	333.723	0.00674085	0.000907064	12.9622
CASP1:P29466:OID20854:v1	Caspase-1	0.00770267	0.000553718	43.1816	0.0777857	0.00886852	17.7385	0.0174059	0.000930616	77.0677
CASP10:Q92851:OID20893:v1	Caspase-10	0.000647846	0.000553861	0.61595	0.110206	0.0088708	34.6574	0.013855	0.000930856	49.2711
CASP2:P42575:OID20555:v1	Caspase-2	-0.00242026	0.000545824	5.03322	0.062343	0.00875336	11.968	0.0137999	0.000917653	50.2748
CASP3:P42574:OID20305:v1	Caspase-3	-0.00260132	0.000542971	5.77861	0.0224255	0.0086967	2.00339	0.0090243	0.000911189	22.3768
CASP8:Q14790:OID21414:v1	Caspase-8	0.00848346	0.000539548	54.8493	0.178788	0.00864526	93.8965	0.0100858	0.000905778	28.0384
CBLIF:P27352:OID20179:v1	Cobalamin binding intrinsic factor	0.0210403	0.000546019	319.492	0.042393	0.00874629	5.90055	-0.00276506	0.00091668	2.59187
CBLN4:Q9NTU7:OID21386:v1	Cerebellin-4	-0.00448594	0.000551059	15.3957	-0.0155714	0.00883082	1.10871	0.0181968	0.000925019	85.1083
CC2D1A:Q6P1N0:OID20958:v1	Coiled-coil and C2 domain-containing protein 1A	0.00242792	0.000533908	5.26419	0.131162	0.0085513	52.2526	0.023365	0.000897398	147.735
CCDC80:Q76M96:OID20226:v1	Coiled-coil domain-containing protein 80	0.0472392	0.000489323	1860.48	0.0548784	0.00783787	11.5918	0.0453868	0.000821448	645.618
CCL11:P51671:OID20668:v1	Eotaxin	0.0320855	0.000520523	797.905	0.243849	0.00833879	185.725	-0.016118	0.000873365	75.0786
CCL13:Q99616:OID20655:v1	C-C motif chemokine 13	0.0190201	0.000542119	265.781	0.04153	0.00868437	5.75967	0.0185483	0.000909515	91.3548
CCL14:Q16627:OID20401:v1	C-C motif chemokine 14	0.017021	0.000536423	218.084	-0.227527	0.00858801	152.893	0.0276777	0.000900339	204.908
CCL15:Q16663:OID20328:v1	C-C motif chemokine 15	0.0244282	0.000531435	451.405	0.113573	0.00851194	39.8167	0.0220343	0.00089183	133.262
CCL16:O15467:OID20334:v1	C-C motif chemokine 16	0.0202617	0.00050397	347.293	0.453072	0.00807204	665.835	0.0533718	0.00084574	834.861
CCL17:Q92583:OID20745:v1	C-C motif chemokine 17	0.0133088	0.000550987	127.448	0.0559923	0.00882902	9.6403	0.0108513	0.000924355	31.0549
CCL18:P55774:OID20395:v1	C-C motif chemokine 18	0.0267578	0.000525597	550.54	0.169894	0.00841659	89.5238	0.046907	0.000882422	598.752
CCL19:Q99731:OID21030:v1	C-C motif chemokine 19	0.0131137	0.000539757	128.927	-0.100766	0.00864496	30.6305	0.0377533	0.000906185	372.382
CCL2:P13500:OID21004:v1	C-C motif chemokine 2	0.0148103	0.000527475	171.409	0.146313	0.00844687	66.2958	0.0137561	0.000886803	53.4155
CCL20:P78556:OID20671:v1	C-C motif chemokine 20	0.0155984	0.000533711	185.521	-0.0399801	0.00855006	5.53274	0.0375531	0.000895493	377.207
CCL21:O00585:OID20686:v1	C-C motif chemokine 21	0.010826	0.000538342	88.8711	0.116922	0.00862733	41.0436	0.0344838	0.000903551	313.536
CCL22:O00626:OID20765:v1	C-C motif chemokine 22	0.0101382	0.000538676	78.0198	-0.257589	0.00863078	193.303	0.0450076	0.000903646	527.617
CCL23:P55773:OID20693:v1	C-C motif chemokine 23	0.0180902	0.000522777	258.653	0.12434	0.00837789	48.9987	0.0211327	0.000877427	126.731
CCL24:O00175:OID20772:v1	C-C motif chemokine 24	0.0110138	0.000543786	90.1257	0.217798	0.00871453	136.306	0.00566144	0.000912754	9.25208
CCL25:O15444:OID20674:v1	C-C motif chemokine 25	0.0291582	0.000536522	625.447	0.0588854	0.0085951	11.13	-0.00302504	0.000900209	3.10851
CCL26:Q9Y258:OID20546:v1	C-C motif chemokine 26	-0.00117776	0.00054475	1.51398	0.329441	0.00873613	306.224	0.0170049	0.000915848	75.9751
CCL27:Q9Y4X3:OID20121:v1	C-C motif chemokine 27	0.0354348	0.000525544	947.462	0.0907251	0.00841806	26.3274	-0.0013555	0.000882254	0.905025
CCL28:Q9NRJ3:OID20569:v1	C-C motif chemokine 28	0.0185041	0.00054351	250.485	-0.152923	0.00871555	67.9911	-0.0259824	0.000913754	175.734
CCL3:P10147:OID20610:v1	C-C motif chemokine 3	0.0322778	0.00050761	846.725	0.116335	0.00814053	45.5132	0.0555115	0.000853408	884.42
CCL4:P13236:OID20695:v1	C-C motif chemokine 4	0.0179469	0.000541121	237.932	0.117974	0.00866964	41.3699	0.032136	0.000907774	270.483
CCL5:P13501:OID20412:v1	C-C motif chemokine 5	0.0046275	0.00054262	16.8158	-0.147729	0.00868905	63.92	0.0215519	0.000911039	122.331
CCL7:P80098:OID20523:v1	C-C motif chemokine 7	0.0260131	0.000513372	545.706	-0.080554	0.00823294	21.8614	0.0508954	0.000863095	732.229
CCL8:P80075:OID21466:v1	C-C motif chemokine 8	0.0150367	0.000545509	165.314	-0.0296247	0.00874216	3.15321	0.0205901	0.000915805	110.676
CCN1:O00622:OID21368:v1	CCN family member 1	0.0254203	0.000537696	476.682	-0.0629254	0.00861408	12.5506	0.0186549	0.000902548	93.7917
CCN2:P29279:OID20709:v1	CCN family member 2	0.0103686	0.000551971	77.7309	-0.0196073	0.00884635	1.57403	0.0136534	0.000926272	48.3469
CCN3:P48745:OID20299:v1	CCN family member 3	0.0437328	0.000496336	1572.13	-0.0100173	0.00794895	0.682772	0.0420443	0.000832702	542.099
CCN4:O95388:OID21444:v1	WNT1-inducible-signaling pathway protein 1	0.0176828	0.000535488	235.918	-0.180522	0.00858129	97.1045	0.0352961	0.000898881	331.569
CCN5:O76076:OID21068:v1	WNT1-inducible-signaling pathway protein 2	0.034154	0.000480744	1046.94	0.539111	0.0077012	1017.9	0.0559672	0.000806878	1000.19
CCS:O14618:OID20973:v1	Copper chaperone for superoxide dismutase	0.000926802	0.000539159	1.0674	0.317139	0.0086354	290.695	0.00511176	0.000906224	7.76894
CCT5:P48643:OID21200:v1	T-complex protein 1 subunit epsilon	-0.00179579	0.000548613	2.97323	0.0814034	0.0087926	19.6656	0.00898567	0.000921485	21.7195
CD109:Q6YHK3:OID21108:v1	CD109 antigen	0.0158281	0.000549204	180.46	-0.138863	0.00879789	55.2616	0.0132192	0.000921782	45.8246
CD14:P08571:OID20378:v1	Monocyte differentiation antigen CD14	0.0146414	0.000543374	158.051	-0.376878	0.00869611	402.089	0.00354741	0.000911476	4.00184
CD160:O95971:OID20647:v1	CD160 antigen	0.0074229	0.00054058	42.1056	-0.0632861	0.0086601	12.5598	0.030119	0.000907018	238.529
CD163:Q86VB7:OID20360:v1	Scavenger receptor cysteine-rich type 1 protein M130	0.020151	0.000523662	318.652	-0.0969223	0.00838545	30.1358	0.0553677	0.000879217	831.238
CD164:Q04900:OID21080:v1	Sialomucin core protein 24	0.00937782	0.000550674	64.1258	0.0696181	0.00882144	14.5179	0.0202495	0.000924249	105.182
CD177:Q8N6Q3:OID21119:v1	CD177 antigen	0.00481678	0.000555053	17.3827	-0.0958512	0.00889174	26.3384	0.00434222	0.000931486	5.5023
CD1C:P29017:OID21483:v1	T-cell surface glycoprotein CD1c	-0.0196087	0.000537111	287.359	-0.237025	0.00860743	164.986	-0.0215391	0.000902493	124.475
CD200:P41217:OID20603:v1	OX-2 membrane glycoprotein	0.0177282	0.000534815	237.676	-0.330783	0.00857681	320.032	-0.0297384	0.000899145	236.63
CD200R1:Q8TD46:OID20595:v1	Cell surface glycoprotein CD200 receptor 1	-0.00618218	0.000552211	28.3326	-0.117796	0.00885677	39.5686	0.0194084	0.000928209	95.9482
CD207:Q9UJ71:OID21298:v1	C-type lectin domain family 4 member K	0.00666612	0.000557119	32.2225	0.108869	0.00892679	33.4362	0.00336687	0.00093505	3.49809
CD209:Q9NNX6:OID20262:v1	CD209 antigen	0.00918476	0.000551807	61.318	-0.17041	0.00883639	81.8494	0.000540732	0.00092688	0.252096
CD22:P20273:OID20637:v1	B-cell receptor CD22	0.0056833	0.00052104	26.9444	-0.4945	0.00834707	739.1	0.0500626	0.000874233	692.149
CD244:Q9BZW8:OID20628:v1	Natural killer cell receptor 2B4	0.00216255	0.000547347	4.10825	-0.173295	0.00876852	85.8881	0.023236	0.000918373	139.649
CD27:P26842:OID21527:v1	CD27 antigen	0.0235049	0.000533015	416.161	0.0504771	0.00854179	8.46157	0.0277183	0.000895611	207.651
CD274:Q9NZQ7:OID20966:v1	Programmed cell death 1 ligand 1	0.0112256	0.000537463	95.737	0.321024	0.00860824	299.577	0.023059	0.000903373	142.08
CD276:Q5ZPR3:OID20680:v1	CD276 antigen	0.0282941	0.000534983	593.081	-0.166379	0.00857341	82.8642	0.00506824	0.000897822	7.77985
CD28:P10747:OID21265:v1	T-cell-specific surface glycoprotein CD28	0.0125041	0.000546504	114.539	-0.261645	0.0087588	193.623	0.0362207	0.000917943	334.597
CD2AP:Q9Y5K6:OID20177:v1	CD2-associated protein	-0.0020389	0.00052978	3.92463	0.171258	0.00848589	89.4928	0.0237616	0.000889364	155.452
CD300C:Q08708:OID21010:v1	CMRF35-like molecule 6	0.0127688	0.000525195	129.105	-0.0350214	0.00841173	4.50299	0.0420629	0.000881738	485.294
CD300E:Q496F6:OID21418:v1	CMRF35-like molecule 2	0.0261811	0.000504458	571.821	-0.331063	0.0080835	360.09	0.0619848	0.000846929	1108.13
CD300LF:Q8TDQ1:OID21469:v1	CMRF35-like molecule 1	0.014091	0.000525208	156.743	0.0624095	0.00841656	12.9086	0.0274519	0.000881625	210.162
CD300LG:Q6UXG3:OID21130:v1	CMRF35-like molecule 9	0.0148686	0.000530322	170.932	-0.544528	0.0084954	859.845	0.0100297	0.000890089	28.6899
CD302:Q8IX05:OID21328:v1	CD302 antigen	0.0345933	0.000507319	967.897	0.0938237	0.00812715	30.0654	0.0441514	0.000851459	570.705
CD33:P20138:OID21472:v1	Myeloid cell surface antigen CD33	0.00782115	0.000550945	44.9255	-0.120734	0.00882913	41.7658	0.0128847	0.000925738	43.2292
CD34:P28906:OID21025:v1	Hematopoietic progenitor cell antigen CD34	0.00643676	0.000547735	31.1183	-0.0699846	0.00877242	14.8181	-0.0293827	0.000919353	221.22
CD38:P28907:OID21316:v1	ADP-ribosyl cyclase/cyclic ADP-ribose hydrolase 1	0.0148716	0.000448178	238.146	1.08609	0.00717972	4102.58	0.0275575	0.0007522	289.316
CD4:P01730:OID20584:v1	T-cell surface glycoprotein CD4	0.0212748	0.000525109	352.494	0.00609384	0.00842107	0.32856	0.0497817	0.000882961	671.336
CD40:P25942:OID20724:v1	Tumor necrosis factor receptor superfamily member 5	0.0119011	0.000545662	104.251	0.0290867	0.00874233	3.05644	0.0261148	0.000915456	176.858
CD40LG:P29965:OID20616:v1	CD40 ligand	0.00148012	0.000551444	2.13814	-0.0797463	0.00883415	18.7392	0.00719603	0.000925247	14.1227
CD46:P15529:OID20380:v1	Membrane cofactor protein	0.0188186	0.000540266	261.985	-0.0363931	0.00864933	4.58751	0.0305319	0.000906946	244.999
CD48:P09326:OID20692:v1	CD48 antigen	0.0109709	0.000547014	88.4032	-0.191323	0.00876626	104.39	0.022483	0.000918172	130.928
CD5:P06127:OID21449:v1	T-cell surface glycoprotein CD5	0.00600486	0.000531372	28.8502	-0.350814	0.0085156	364.268	0.0428023	0.000892072	490.773
CD55:P08174:OID20377:v1	Complement decay-accelerating factor	0.0206326	0.000543298	310.337	0.268156	0.00869996	205.912	0.0181416	0.00091352	86.6918
CD58:P19256:OID20716:v1	Lymphocyte function-associated antigen 3	0.00322963	0.000550368	8.35312	0.151213	0.00882041	64.9678	-0.0121618	0.000923642	38.8031
CD59:P13987:OID20339:v1	CD59 glycoprotein	0.0289722	0.000490904	732.564	0.546355	0.00785542	1003.73	0.0586936	0.000823155	1052.4
CD6:P30203:OID20649:v1	T-cell differentiation antigen CD6	-0.000310108	0.000531228	0.252287	-0.412967	0.00850956	501.808	0.0288182	0.000891282	226.341
CD63:P08962:OID20988:v1	CD63 antigen	0.00558568	0.000552115	23.3096	0.130347	0.00884144	48.3631	0.0256271	0.000928227	165.815
CD69:Q07108:OID20206:v1	Early activation antigen CD69	-0.00193658	0.000553276	3.33228	-0.00234659	0.00885902	0.101768	0.0120703	0.000928396	37.8576
CD70:P32970:OID20599:v1	CD70 antigen	0.0209682	0.000528109	338.809	-0.516384	0.00846926	780.962	0.0186756	0.00088787	97.0783
CD74:P04233:OID21040:v1	HLA class II histocompatibility antigen gamma chain	0.0328015	0.000507489	874.034	0.097808	0.00812815	32.5792	0.0476949	0.000852012	662.337
CD79B:P40259:OID20635:v1	B-cell antigen receptor complex-associated protein beta chain	0.0185087	0.000532096	261.332	0.0658022	0.0085242	13.9247	0.0377462	0.000892784	383.285
CD83:Q01151:OID20565:v1	CD83 antigen	0.0179391	0.000529536	248.06	-0.265858	0.00849216	212.387	0.036776	0.000890271	366.166
CD84:Q9UIB8:OID20607:v1	SLAM family member 5	-0.00485658	0.000552253	17.828	-0.0565542	0.00885646	9.76408	0.00350695	0.000928462	3.79913
CD8A:P01732:OID21018:v1	T-cell surface glycoprotein CD8 alpha chain	-0.0133478	0.00054352	131.685	-0.132091	0.00870523	51.1647	0.0296276	0.000912503	228.204
CD93:Q9NPY3:OID20397:v1	Complement component C1q receptor	0.0140184	0.000559749	136.827	0.111625	0.00896032	34.8423	-0.00112124	0.000941226	0.631605
CD99:P14209:OID21110:v1	CD99 antigen	0.0228626	0.000468338	507.503	0.91564	0.00750247	2839.24	0.0268514	0.000786057	252.151
CD99L2:Q8TCZ2:OID21122:v1	CD99 antigen-like protein 2	0.00741607	0.000523039	44.8201	-0.187206	0.00837873	109.32	0.0551671	0.000877866	827.795
CDC27:P30260:OID21238:v1	Cell division cycle protein 27 homolog	-0.000828543	0.000548978	0.881927	-0.00947232	0.00879845	0.550261	0.0154058	0.000922099	61.7649
CDC37:Q16543:OID21470:v1	Hsp90 co-chaperone Cdc37	-0.00238746	0.000546667	4.89949	-0.0114672	0.00876058	0.719975	0.00945925	0.000918551	24.1188
CDCP1:Q9H5V8:OID20940:v1	CUB domain-containing protein 1	0.0560375	0.000483591	2587.71	0.118853	0.0077454	52.2969	0.0235795	0.000812825	182.79
CDH1:P12830:OID20353:v1	Cadherin-1	0.0207899	0.000552856	304.407	0.0863092	0.00884713	21.7378	0.0213803	0.000928084	116.083
CDH15:P55291:OID21005:v1	Cadherin-15	0.0253536	0.000467374	623.15	0.907997	0.00748485	2811.34	0.0293241	0.000784587	300.938
CDH17:Q12864:OID20134:v1	Cadherin-17	0.00987151	0.000545149	72.3294	-0.209642	0.00873207	125.937	-0.00763499	0.000915165	16.1285
CDH2:P19022:OID20170:v1	Cadherin-2	0.0365159	0.000488845	1151.67	0.34725	0.00783021	420.756	0.0551185	0.000820645	940.479
CDH3:P22223:OID21008:v1	Cadherin-3	-0.0102321	0.000544501	77.7895	0.174101	0.00872095	87.6064	0.00582975	0.000914151	9.74031
CDH5:P33151:OID20243:v1	Cadherin-5	0.00531651	0.000551369	21.2576	0.120974	0.00883121	41.9095	0.00679106	0.000925282	12.6623
CDH6:P55285:OID20157:v1	Cadherin-6	0.0179659	0.000544706	235.349	-0.152778	0.00872499	67.7217	0.00252333	0.000914422	2.23722
CDHR1:Q96JP9:OID20808:v1	Cadherin-related family member 1	-0.00648989	0.000553926	30.9359	0.0208747	0.00887184	1.72977	0.0358291	0.000930965	318.612
CDHR2:Q9BYE9:OID21282:v1	Cadherin-related family member 2	0.0221774	0.000436194	549.27	0.887752	0.00698774	3044.63	0.0742996	0.000732086	2038.15
CDHR5:Q9HBB8:OID20193:v1	Cadherin-related family member 5	-0.00261232	0.000533087	6.01794	-0.11224	0.00853887	38.6741	0.0590069	0.000894916	907.792
CDKN1A:P38936:OID21319:v1	Cyclin-dependent kinase inhibitor 1	0.000837139	0.000543159	0.909163	0.143051	0.00870129	59.8493	0.0236995	0.00091161	147.303
CDKN2D:P55273:OID21295:v1	Cyclin-dependent kinase 4 inhibitor D	-0.0013414	0.000551689	1.82268	0.0698058	0.00883795	14.5404	0.00663721	0.000925927	12.1133
CDNF:Q49AH0:OID21318:v1	Cerebral dopamine neurotrophic factor	0.0150731	0.000540983	168.837	0.361126	0.00866643	372.438	0.00591704	0.000907958	10.1399
CDON:Q4KMG0:OID20754:v1	Cell adhesion molecule-related/down-regulated by oncogenes	-0.0122971	0.000544659	111.591	0.176792	0.00872987	90.1037	0.028145	0.000914185	205.512
CDSN:Q15517:OID20667:v1	Corneodesmosin	0.00967619	0.00054229	70.271	0.20415	0.00868776	120.732	0.00972518	0.000909821	25.9133
CEACAM1:P13688:OID21528:v1	Carcinoembryonic antigen-related cell adhesion molecule 1	-0.000863818	0.000539243	0.961849	0.0442473	0.00864284	6.51229	0.00547318	0.000906242	8.80763
CEACAM21:Q3KPI0:OID20548:v1	Carcinoembryonic antigen-related cell adhesion molecule 21	0.00715474	0.000542823	38.88	0.0879141	0.00870524	23.2306	0.0183287	0.000912609	88.6437
CEACAM3:P40198:OID21245:v1	Carcinoembryonic antigen-related cell adhesion molecule 3	-0.000230585	0.000563885	0.165835	-0.0512526	0.00903737	7.8459	0.00583908	0.000947138	9.14854
CEACAM5:P06731:OID21171:v1	Carcinoembryonic antigen-related cell adhesion molecule 5	0.018691	0.000557577	242.88	0.0948541	0.00893886	25.5504	-0.00422279	0.000937146	5.17907
CEACAM8:P31997:OID20102:v1	Carcinoembryonic antigen-related cell adhesion molecule 8	0.00580844	0.000529258	27.264	0.301516	0.00847781	272.895	0.0307047	0.000889585	257.293
CEBPB:P17676:OID20052:v1	CCAAT/enhancer-binding protein beta	0.00748404	0.000538914	43.0397	0.214824	0.00863248	135.143	0.0299428	0.000905814	236.337
CELA3A:P09093:OID20298:v1	Chymotrypsin-like elastase family member 3A	0.00362793	0.000548823	10.4122	-0.158108	0.00879017	71.3861	-0.0201309	0.000921016	104.698
CEP164:Q9UPV0:OID20441:v1	Centrosomal protein of 164 kDa	-0.000588134	0.000562803	0.528673	-0.0255203	0.00901191	2.33442	0.00487415	0.000945639	6.59264
CEP20:Q96NB1:OID21209:v1	LisH domain-containing protein FOPNL	0.00227793	0.000555654	4.38235	0.101564	0.00890544	29.3646	0.0222541	0.000933312	124.231
CEP43:O95684:OID20084:v1	FGFR1 oncogene partner	-0.00131101	0.000551606	1.75767	0.133081	0.00883694	50.4119	0.019907	0.000927962	100.9
CEP85:Q6P2H3:OID21241:v1	Centrosomal protein of 85 kDa	-0.000480698	0.000545042	0.422727	0.120595	0.00873537	42.5462	0.0179294	0.000915487	84.3574
CERT:Q9Y5P4:OID20857:v1	Ceramide transfer protein	-0.000112177	0.000556243	0.0756296	0.0337472	0.00890896	3.81804	0.013363	0.00093486	45.5312
CES1:P23141:OID20244:v1	Liver carboxylesterase 1	0.00754777	0.000511805	48.3935	0.0879288	0.00819439	26.1062	0.0725728	0.000858872	1453.08
CES2:O00748:OID21366:v1	Cocaine esterase	0.0120072	0.00053562	110.035	0.277312	0.00858052	226.109	0.0417316	0.000898957	460.034
CES3:Q6UWW8:OID21340:v1	Carboxylesterase 3	0.0010151	0.000539222	1.22352	0.232663	0.00863822	157.937	0.0405433	0.000905003	429.137
CETN2:P41208:OID20836:v1	Centrin-2	-0.00202062	0.000555308	3.56185	0.0112698	0.00889398	0.688004	0.0142562	0.000933288	51.8317
CFC1:P0CG37:OID21261:v1	Cryptic protein	0.0139315	0.000551474	139.197	-0.00792531	0.00883846	0.431926	0.0293258	0.000926291	217.08
CGA:P01215:OID21069:v1	Glycoprotein hormones alpha chain	0.0312845	0.0004204	1143.44	-1.21744	0.00673453	5484.02	-0.00888049	0.000705597	35.5431
CGREF1:Q99674:OID20152:v1	Cell growth regulator with EF hand domain protein 1	0.0137535	0.000545496	138.68	-0.0226397	0.00873763	2.01905	0.0316433	0.000915747	257.915
CHAC2:Q8WUX2:OID21230:v1	Glutathione-specific gamma-glutamylcyclotransferase 2	-0.00119361	0.000550968	1.51876	0.121783	0.00883035	42.4623	0.0123024	0.000925442	39.5292
CHGB:P05060:OID21038:v1	Secretogranin-1	0.0271367	0.000520485	576.926	0.00905519	0.00833491	0.557051	-0.0477597	0.000873749	632.375
CHI3L1:P36222:OID20399:v1	Chitinase-3-like protein 1	0.034081	0.000526238	876.328	0.17958	0.00842992	99.5219	0.0287132	0.000884555	228.023
CHIT1:Q13231:OID20312:v1	Chitotriosidase-1	0.0344316	0.000526666	893.228	0.0881935	0.00843168	24.853	-0.00672085	0.000883087	13.5569
CHL1:O00533:OID20366:v1	Neural cell adhesion molecule L1-like protein	0.0115543	0.000546604	98.0274	-0.0827019	0.00875307	20.4458	-0.0338009	0.000918272	292.036
CHMP1A:Q9HD42:OID20930:v1	Charged multivesicular body protein 1a	-0.000381117	0.000554671	0.308017	0.00254917	0.00888385	0.111171	0.00913134	0.000932297	21.9045
CHRDL1:Q9BU40:OID20771:v1	Chordin-like protein 1	0.051768	0.000482068	2259.76	-0.316108	0.00772545	359.428	0.0313316	0.000809158	322.565
CHRDL2:Q6WN34:OID20223:v1	Chordin-like protein 2	-0.0194985	0.000543431	277.726	0.2096	0.00870456	126.671	0.0201289	0.000912282	106.654
CIAPIN1:Q6FI81:OID21501:v1	Anamorsin	0.0026549	0.000541569	6.02209	0.0674852	0.00867887	14.1171	0.0180155	0.000909984	86.1792
CKAP4:Q07065:OID20617:v1	Cytoskeleton-associated protein 4	0.024579	0.000527473	463.534	-0.0153021	0.00844733	1.15444	0.0381308	0.000884565	398.079
CKMT1A_CKMT1B:P12532:OID20721:v1	Creatine kinase U-type, mitochondrial	0.00719061	0.000555314	37.5611	-0.0705592	0.00889597	14.6561	-0.00597872	0.00093152	9.85678
CLC:Q05315:OID20126:v1	Galectin-10	0.018293	0.000540285	247.789	0.160725	0.00865554	75.9882	0.0154939	0.000906998	64.5165
CLEC10A:Q8IUN9:OID20928:v1	C-type lectin domain family 10 member A	0.0125603	0.000555236	112.014	-0.0978249	0.0088929	27.3874	0.00793804	0.000933246	16.7325
CLEC11A:Q9Y240:OID21112:v1	C-type lectin domain family 11 member A	0.0106309	0.00055015	82.1708	0.165952	0.0088121	78.1176	0.0164948	0.000923278	70.441
CLEC14A:Q86T13:OID21090:v1	C-type lectin domain family 14 member A	0.0221123	0.000529787	373.671	0.344055	0.00848683	352.938	0.0103523	0.000889191	30.5607
CLEC1A:Q8NC01:OID20099:v1	C-type lectin domain family 1 member A	0.0141244	0.000549871	143.843	0.269805	0.00880799	203.444	0.0132817	0.00092423	46.0081
CLEC1B:Q9P126:OID21061:v1	C-type lectin domain family 1 member B	0.000570423	0.000550316	0.522941	-0.0149328	0.00881408	1.04464	0.0180408	0.000923913	83.8767
CLEC4A:Q9UMR7:OID20573:v1	C-type lectin domain family 4 member A	-0.00440108	0.000542595	15.2903	-0.241178	0.00870158	167.104	-0.0260134	0.000912225	176.734
CLEC4C:Q8WTT0:OID20547:v1	C-type lectin domain family 4 member C	-0.0052528	0.000549899	20.8786	-0.268732	0.00881871	201.402	0.012908	0.000924504	43.4942
CLEC4D:Q8WXI8:OID20609:v1	C-type lectin domain family 4 member D	0.00402964	0.00052199	13.9257	0.176333	0.00837113	97.3534	0.0369338	0.000877583	379.781
CLEC4G:Q6UXB4:OID20590:v1	C-type lectin domain family 4 member G	-0.00175184	0.000538258	2.9446	0.239108	0.00863202	166.91	0.0441078	0.000904933	505.967
CLEC5A:Q9NY25:OID20165:v1	C-type lectin domain family 5 member A	0.0218175	0.00053112	362.162	-0.411761	0.00850524	499.314	-0.00846139	0.000891187	20.6374
CLEC6A:Q6EIG7:OID21228:v1	C-type lectin domain family 6 member A	0.0128815	0.00054375	122.656	0.00418988	0.00871467	0.200197	0.0275029	0.000913318	196.709
CLEC7A:Q9BXN2:OID20636:v1	C-type lectin domain family 7 member A	0.0193138	0.000536538	279.54	-0.0800264	0.00859536	19.8789	0.0271721	0.000900237	197.671
CLIP2:Q9UDT6:OID20559:v1	CAP-Gly domain-containing linker protein 2	-0.00196817	0.000541651	3.55327	0.0746661	0.00868644	17.0702	0.0138876	0.000910639	51.6703
CLMP:Q9H6B4:OID21419:v1	CXADR-like membrane protein	0.0294031	0.000454962	873.836	-0.613593	0.00729085	1442.72	0.0801444	0.000763709	2168.51
CLPP:Q16740:OID20910:v1	ATP-dependent Clp protease proteolytic subunit, mitochondrial	0.00316994	0.000554182	7.97019	0.102731	0.00887505	30.2202	0.0146255	0.000931383	54.7091
CLPS:P04118:OID21156:v1	Colipase	0.00375591	0.000552644	10.9644	-0.17368	0.00885278	84.6543	-0.0170225	0.000927414	74.2768
CLSTN1:O94985:OID20874:v1	Calsyntenin-1	0.00247538	0.000562127	4.97186	-0.162555	0.0090032	71.9114	0.00276041	0.000944748	2.45827
CLSTN2:Q9H4D0:OID20664:v1	Calsyntenin-2	0.0191378	0.000545094	266.15	0.0448909	0.00873242	6.56114	-0.0035013	0.000914592	3.88872
CLTA:P09496:OID20118:v1	Clathrin light chain A	0.0030986	0.000555871	7.60241	0.0538653	0.0089041	8.83468	0.0186623	0.000934315	87.6902
CLUL1:Q15846:OID20198:v1	Clusterin-like protein 1	0.0101228	0.000522627	82.5512	-0.517028	0.00837115	800.603	-0.0418322	0.000877251	484.812
CNDP1:Q96KN2:OID20347:v1	Beta-Ala-His dipeptidase	-0.00495853	0.000548248	18.8076	-0.181601	0.00877915	93.9415	0.0230199	0.000920497	136.475
CNPY2:Q9Y2B0:OID20069:v1	Protein canopy homolog 2	-0.00166409	0.000561531	2.51669	-0.0307194	0.00899476	3.19537	0.00650043	0.000943828	11.2401
CNPY4:Q8N129:OID21317:v1	Protein canopy homolog 4	0.000839038	0.000551601	0.891969	0.0285208	0.00883654	2.90339	0.0126738	0.00092578	41.8569
CNST:Q6PJW8:OID20127:v1	Consortin	-0.000799428	0.000546625	0.842798	0.0486873	0.00875571	7.56839	0.0148553	0.000917642	58.0697
CNTN1:Q12860:OID20307:v1	Contactin-1	0.0122017	0.000510075	125.05	-0.696033	0.00816981	1476.52	-0.0241967	0.000855985	173.729
CNTN2:Q02246:OID21426:v1	Contactin-2	0.0256239	0.000536016	487.275	-0.205525	0.00858976	125.101	-0.0156188	0.000899768	66.5781
CNTN3:Q9P232:OID21092:v1	Contactin-3	0.00573721	0.000490035	30.8938	0.629003	0.00785003	1315	0.0611119	0.000822472	1140.14
CNTN4:Q8IWV2:OID21117:v1	Contactin-4	0.0171624	0.000543948	215.677	-0.262742	0.00871369	197.26	-0.0159291	0.00091296	67.2476
CNTN5:O94779:OID21006:v1	Contactin-5	0.0156184	0.000513394	200.744	-0.624177	0.00822189	1187.65	-0.0350578	0.000861983	355.191
CNTNAP2:Q9UHC6:OID20556:v1	Contactin-associated protein-like 2	0.0104681	0.000534891	84.2461	-0.433374	0.00857803	542.572	-0.0125153	0.000899272	43.2215
COL18A1:P39060:OID20332:v1	Collagen alpha-1	0.0331131	0.000507035	891.413	0.137418	0.00811663	63.3959	0.04204	0.000850366	520.204
COL1A1:P02452:OID20335:v1	Collagen alpha-1	0.00673494	0.000550352	33.66	-0.155233	0.00881493	68.4835	-0.00885775	0.000923577	21.0399
COL4A1:P02462:OID20208:v1	Collagen alpha-1	0.00925244	0.000534841	66.1318	0.0312853	0.00856696	3.584	-0.0527781	0.00089786	727.799
COL6A3:P12111:OID20292:v1	Collagen alpha-3	0.0252014	0.00048825	565.859	0.101311	0.00782024	37.5971	0.0786291	0.000819358	1841.84
COL9A1:P20849:OID20550:v1	Collagen alpha-1	0.0181489	0.000544397	240.351	0.0868703	0.00873048	22.5779	0.00541332	0.000915255	8.47506
COLEC12:Q5KU26:OID20738:v1	Collectin-12	0.0426117	0.000477926	1605.89	-0.217896	0.00765903	175.919	0.0673703	0.000802066	1436.67
COMP:P49747:OID20405:v1	Cartilage oligomeric matrix protein	0.031464	0.000525088	755	0.255861	0.00840688	200.887	0.0308928	0.000881595	265.082
COMT:P21964:OID20086:v1	Catechol O-methyltransferase	0.00112823	0.000554026	1.37973	0.161092	0.00887527	72.6583	0.013969	0.000932155	49.9295
CORO1A:P31146:OID20286:v1	Coronin-1A	-0.00323552	0.000549426	8.40758	-0.110044	0.00878777	35.1951	0.0109564	0.000921166	31.852
COX5B:P10606:OID21297:v1	Cytochrome c oxidase subunit 5B, mitochondrial	0.001837	0.000553921	3.03969	0.0525457	0.0088737	8.49343	0.0175449	0.000929673	78.4413
[truncated: 2,394 more rows]

## Sheet: ST6
ST6. Significant (p<1.7x10-5) proteomic interactions between age, sex, BMI .
[truncated: 2,131 more rows]

[truncated: 24 more sheets: ST7, ST8, ST9, ST10, ST11, ST12, ST13, ST14, ST15, ST16, ST17, ST18, ST19, ST20, ST21, ST22, ST23, ST24, ST25, ST26 …]
